# Supplementary material for: Analysis of immune cell components and immune-related gene expression profiles in peripheral blood of patients with type 1 diabetes mellitus
Source: J Transl Med. 2021 Jul 26;19:319. doi: 10.1186/s12967-021-02991-3 (PMC8314644; doi:10.1186/s12967-021-02991-3)
Supplement: Supplementary file 1 — Additional file 1. The 92 up-regulated genes [file 12967_2021_2991_MOESM1_ESM.xls]

geneID	logFC	AveExpr	t	P.Value	adj.P.Val	B
ANP32A-IT1	0.5903915	4.800642727	5.495929263	1.29E-05	0.036835861	3.152146205
ST3GAL6	0.905882	6.612645455	4.4505097	0.000176178	0.061909285	0.862723082
LINC01000	0.805296167	10.10413045	4.37234668	0.000214472	0.066611586	0.689421335
CEBPA	0.587592833	9.575598182	4.019155378	0.000520678	0.098557948	-0.092788508
CSF2RB	0.62198	10.85248182	3.721213135	0.001094397	0.13808559	-0.74782003
CSF3R	0.846239333	9.518009091	3.498481613	0.00189611	0.174788457	-1.231617078
ADGRE3	0.918965833	6.406809091	3.445630363	0.002158193	0.178447225	-1.345400199
IL1RN	0.702398667	9.054194545	3.411177736	0.002347721	0.184001756	-1.419330229
CCR3	1.219409167	6.982432273	3.399387343	0.002416231	0.184001756	-1.444584598
AQP9	0.9879705	9.048635	3.393442851	0.002451507	0.184001756	-1.457308273
B3GNT5	0.819310667	6.743012727	3.391188759	0.002465014	0.184001756	-1.462131354
OLIG1	0.70072	8.485660909	3.38859776	0.002480629	0.184001756	-1.467674217
NRBF2	0.653282	8.496188636	3.325847437	0.002889581	0.19619628	-1.601545474
STEAP4	1.123070833	8.396264091	3.253296916	0.003444228	0.208418996	-1.755389127
COL6A3	0.587628833	5.724476818	3.252080607	0.003454354	0.208418996	-1.757959289
CMTM2	1.4907285	8.330088636	3.185446186	0.004055331	0.218317416	-1.898283581
FFAR2	1.664480333	6.272351364	3.157538319	0.004335997	0.22268451	-1.956764085
RNF24	0.6360145	8.82733	3.102980208	0.004939731	0.230706938	-2.070567551
MS4A3	1.226213667	9.599581818	3.099356542	0.004982575	0.230706938	-2.078100982
KCNJ15	1.510543	6.370844545	3.081040541	0.005204659	0.236116074	-2.116129727
MRVI1	0.671524	7.386001818	3.071804144	0.00532023	0.237695364	-2.135275281
CLC	0.820233333	11.51805	3.043775067	0.005686234	0.238687486	-2.193242906
ITGB8	0.630147667	4.529260909	3.043720017	0.005686976	0.238687486	-2.193356558
MBOAT7	0.586260167	9.481597273	2.981473901	0.006588226	0.247846621	-2.32135376
CPA3	0.805134667	7.649736364	2.953462778	0.007036998	0.254571662	-2.378609831
CHI3L1	1.740591333	6.216050455	2.920883826	0.007595697	0.260398692	-2.444924022
TNF	0.7006725	6.624865	2.9146341	0.007707605	0.260398692	-2.457610305
GCA	0.778468333	10.36043409	2.889755963	0.008168851	0.265786163	-2.507996467
KCNJ2	1.038305667	6.669069545	2.863865725	0.008676712	0.268247275	-2.560235898
CEACAM1	1.2655615	6.245732273	2.836403933	0.009248151	0.271290856	-2.615422035
CYP4F3	1.841311333	6.227428636	2.835275786	0.009272374	0.271290856	-2.617684098
KRT23	1.587304333	5.405731364	2.829016925	0.00940786	0.273274634	-2.630226564
HSPA6	0.7708395	9.724295909	2.820490605	0.009595454	0.274501978	-2.647293013
GATA2	0.643917833	8.478995909	2.806464724	0.009911791	0.275998941	-2.675317144
ACSL1	0.629362333	9.791249545	2.780169359	0.010531666	0.277997641	-2.727684943
BASP1	0.783248167	10.33642227	2.76614128	0.010877193	0.280087715	-2.755529452
PYGL	0.615740667	9.535024545	2.760115854	0.011028874	0.282193796	-2.767469332
HDC	0.590780333	7.956286818	2.730079291	0.011815286	0.288773598	-2.826806862
NCF4	0.623816333	9.608325455	2.703856481	0.012544831	0.292437083	-2.878357563
RUBCNL	0.7032015	8.295805455	2.703705668	0.012549147	0.292437083	-2.878653352
MME	1.334346667	5.921270455	2.689542984	0.012960749	0.293231728	-2.906394756
S100P	1.610712167	8.671542273	2.65961237	0.013872766	0.299696642	-2.964787009
LINC00537	0.647510833	7.755667727	2.658900071	0.013895188	0.299696642	-2.966172718
FRAT2	0.6380635	9.760438636	2.643644174	0.014383672	0.303108118	-2.995807167
BTNL8	0.702731	4.276266818	2.624884615	0.015006439	0.309110503	-3.032130075
COL18A1	0.641256667	7.582671364	2.621725039	0.015113784	0.309393142	-3.038234894
ZFY	1.217496	4.456477727	2.596740642	0.015988304	0.31398042	-3.086376657
ADM	0.962038833	7.502865455	2.585104517	0.016411562	0.318267648	-3.10871707
SLC25A37	0.7265085	9.414141364	2.565622513	0.017143738	0.323455878	-3.146004158
LOC643072	0.609756667	5.239144545	2.540195785	0.01814524	0.329420949	-3.194445905
PGLYRP1	1.095171	6.815575	2.503647944	0.019680569	0.337998906	-3.263623493
LRG1	0.8280575	6.725802727	2.496060708	0.020014078	0.337998906	-3.277916676
GPR27	0.847525	7.318611364	2.495456746	0.020040851	0.337998906	-3.279053434
ADGRG3	0.717184333	6.740820455	2.488229894	0.020363794	0.339750905	-3.292643933
MMP25	0.865212333	7.67025	2.462900975	0.021534172	0.342848471	-3.340105368
DHRS9	0.6321025	7.694333182	2.459182261	0.02171116	0.343710727	-3.347050913
DYSF	0.609592667	8.779289091	2.429942089	0.023150464	0.350060512	-3.401459212
SLPI	1.344929167	6.507302727	2.410643142	0.024148206	0.352884702	-3.437168384
SIRPB2	0.593333833	7.233028636	2.406453317	0.024369995	0.35357773	-3.444899502
MS4A2	0.697628833	5.698996818	2.405494869	0.024420994	0.353696182	-3.446666964
CEACAM8	1.832535167	7.276283636	2.394783872	0.024997661	0.356848092	-3.46639156
CREB5	0.608057167	7.075829545	2.371935621	0.026269937	0.361019397	-3.508297723
HAL	0.780066	8.000484545	2.329972479	0.028762846	0.373832313	-3.584651028
RNASE3	1.329336	7.240786364	2.329035192	0.028820927	0.373832313	-3.586347276
LTF	1.389846333	9.89526	2.326578185	0.028973689	0.373990299	-3.590791903
CRISP3	1.067349333	4.954849545	2.322004338	0.029260041	0.374438123	-3.599058382
MMP9	1.1606845	7.824668636	2.30774225	0.030169657	0.377901636	-3.624772444
ANXA3	1.451035	7.095653636	2.278067501	0.032145668	0.381963942	-3.677969308
RETN	1.053738333	9.046851364	2.267913271	0.03284849	0.384655051	-3.696076494
NFE2	0.608077833	8.913911818	2.246114267	0.034404815	0.391215328	-3.734781392
MANSC1	0.913921333	5.477309545	2.240008116	0.034852628	0.393075335	-3.74558179
CAMP	1.145695667	9.250445909	2.236576111	0.035106644	0.393404446	-3.751644242
PRKY	0.952515	6.460928636	2.218144577	0.036499824	0.396586895	-3.784103688
CD24	0.990525667	9.430702727	2.178081865	0.039702381	0.409963235	-3.854074975
TNFRSF10C	1.132043333	7.021978182	2.164569283	0.040838526	0.415772778	-3.87749268
LCN2	1.265292167	8.738356364	2.156305521	0.04154772	0.41679	-3.891768059
PROK2	1.021551667	7.672605	2.15272175	0.041858715	0.417544209	-3.897948006
CXCR1	0.788202	7.113556364	2.140766305	0.042911416	0.41828942	-3.918516353
HBD	1.4591395	7.785142273	2.136735698	0.043271652	0.418641952	-3.925433991
SELENBP1	0.946155833	5.214175	2.131172993	0.043773288	0.418841118	-3.934967251
JCHAIN	1.082119667	12.25304409	2.128806265	0.043988297	0.41947838	-3.939018413
HLA-DQA1	1.503965667	6.736795909	2.128207356	0.044042855	0.419610113	-3.94004311
DDX3Y	2.818991	6.628005455	2.125906439	0.044253028	0.419610113	-3.943978096
TNFAIP6	1.113481	6.359837273	2.125468836	0.044293102	0.419610113	-3.944726164
CEACAM3	0.617464	6.820709545	2.110271214	0.045705215	0.422227864	-3.970643588
ARG1	1.348389	6.250245909	2.108787385	0.045845229	0.422227864	-3.973167532
BIK	0.596334167	7.257733182	2.097419728	0.046930699	0.424841899	-3.992464839
TXLNGY	1.971194	5.984377727	2.0899695	0.047654534	0.42669021	-4.005074786
PADI4	0.625789667	9.392756818	2.088481954	0.047800249	0.42669021	-4.007588995
EIF1AY	2.370079	5.970266364	2.084173533	0.048224539	0.427707073	-4.014864284
CXCL1	0.869665833	6.354103182	2.083723759	0.048269026	0.427707073	-4.015623209
TCN1	0.910915833	8.083008182	2.069004686	0.049745279	0.431567549	-4.040399319
