# Supplementary material for: Analysis of immune cell components and immune-related gene expression profiles in peripheral blood of patients with type 1 diabetes mellitus
Source: J Transl Med. 2021 Jul 26;19:319. doi: 10.1186/s12967-021-02991-3 (PMC8314644; doi:10.1186/s12967-021-02991-3)
Supplement: Supplementary file 2 — Additional file 2. The 124 down-regulated genes [file 12967_2021_2991_MOESM2_ESM.xls]

geneID	logFC	AveExpr	t	P.Value	adj.P.Val	B
CD160	-1.470383667	9.328039545	-5.90142579	4.77E-06	0.035204141	4.012363629
TSPOAP1	-0.860152333	7.181285	-5.896724405	4.82E-06	0.035204141	4.002510353
KLRD1	-1.190629	10.370505	-5.782230553	6.38E-06	0.035204141	3.761646834
CHST12	-0.680104	9.117233182	-5.745582131	6.98E-06	0.035204141	3.684188624
HOPX	-1.013833333	10.56537	-5.616355564	9.58E-06	0.036835861	3.4097213
CCL4	-1.2688875	10.74392955	-5.324299787	1.97E-05	0.036835861	2.782274822
NKG7	-0.763665	12.55139545	-5.234697449	2.47E-05	0.036835861	2.587980855
CEP78	-0.773819833	8.726130455	-5.210819821	2.62E-05	0.036835861	2.536075648
NPC1	-0.722291833	9.220228636	-5.180056226	2.82E-05	0.036835861	2.469124933
RUNX3	-0.706431667	11.40191364	-5.151611137	3.03E-05	0.036835861	2.407144925
XCL1	-0.895167167	9.58335	-5.135738277	3.15E-05	0.036835861	2.372528367
TLR3	-0.595119	4.288853636	-5.076073226	3.66E-05	0.036835861	2.242217361
RHOBTB3	-0.951520167	6.35046	-5.05497298	3.86E-05	0.036835861	2.196064198
PRSS23	-1.245566	7.721436364	-5.053976831	3.87E-05	0.036835861	2.193884422
PRF1	-0.907863333	12.76853182	-5.049092437	3.92E-05	0.036835861	2.183195266
ARL4C	-0.64147	12.23097727	-5.038339156	4.02E-05	0.036835861	2.159655923
GNLY	-1.056481667	12.40857727	-5.012242069	4.30E-05	0.036835861	2.102491656
PDGFD	-1.189316	6.839743182	-4.960309079	4.89E-05	0.036835861	1.988585871
GZMH	-1.158018333	11.78606364	-4.953333809	4.98E-05	0.036835861	1.973272254
PTPN4	-0.746461833	9.113435	-4.943042212	5.11E-05	0.036835861	1.950671797
SCARNA17	-0.769875167	7.409844091	-4.886966929	5.88E-05	0.038507426	1.827406086
PRDM1	-0.905140333	8.984989091	-4.884751091	5.91E-05	0.038507426	1.82253104
NCR3	-0.681232	8.640185909	-4.829802079	6.79E-05	0.04162889	1.701543103
NCALD	-0.892955167	7.892674545	-4.822409051	6.91E-05	0.04162889	1.685251532
CLIC3	-1.195197	9.255811364	-4.816892114	7.01E-05	0.04162889	1.673092193
GZMA	-0.825791667	11.93546818	-4.757969488	8.13E-05	0.044724436	1.543125124
TOGARAM2	-0.871805167	7.640705909	-4.754677452	8.20E-05	0.044724436	1.535858569
CST7	-0.826865	11.62872273	-4.638613805	0.000109745	0.048614746	1.27936122
ENPP5	-1.089043667	5.060183182	-4.637358192	0.000110093	0.048614746	1.276583403
KLRF1	-1.00107	10.86924182	-4.609836809	0.000117985	0.048614746	1.215683709
ADGRG1	-1.206468667	10.48806818	-4.602825557	0.000120084	0.048614746	1.200165116
MATK	-0.6205385	8.671205455	-4.579579773	0.000127317	0.049428498	1.148702473
TIGIT	-0.598763333	8.081141818	-4.469960548	0.000167761	0.061909285	0.905840011
PPP2R2B	-1.0385285	7.161305909	-4.42306239	0.000188777	0.062475775	0.801872635
IL2RB	-0.687986667	11.34715455	-4.395679324	0.000202243	0.064807643	0.741158146
S1PR5	-1.2378215	9.894273636	-4.388928238	0.000205708	0.064887973	0.726188775
CD3G	-0.741238333	9.499913182	-4.353742442	0.000224749	0.067719809	0.648168322
TGFBR3	-0.997328	9.825255909	-4.342703812	0.000231077	0.06794718	0.623691355
FGFBP2	-1.1430875	11.24158773	-4.340717536	0.000232235	0.06794718	0.61928703
SMKR1	-0.857654	6.285817727	-4.303811617	0.000254824	0.072456256	0.537455684
ENPP4	-0.648870833	8.247445455	-4.297679098	0.000258785	0.07247189	0.523858919
KLRC3	-1.269199833	8.501423182	-4.279138849	0.000271135	0.07247189	0.482754385
RRAS2	-0.785698667	8.007674091	-4.219502211	0.000314982	0.077815059	0.350568662
C12orf75	-0.632811167	9.677422273	-4.213304456	0.000319925	0.077815059	0.336834804
CTSW	-0.799071667	9.391222727	-4.203549777	0.000327862	0.078796281	0.315220672
NLRP2	-1.210712833	6.936563182	-4.191364353	0.000338053	0.07936811	0.288223606
CCL5	-0.656955	12.87329091	-4.164781639	0.000361391	0.082906399	0.229342021
CACNA2D2	-0.589406333	7.758583636	-4.130607638	0.00039376	0.085807771	0.153675531
CD226	-0.585814667	6.390237727	-4.13055502	0.000393812	0.085807771	0.153559055
PRR5L	-0.6895635	7.970005455	-4.116329807	0.000408122	0.086728142	0.122073576
TTC38	-0.7182515	8.758535455	-4.059706342	0.000470384	0.094020981	-0.003177372
EVA1C	-0.733583	6.460511818	-4.009701489	0.000533148	0.098557948	-0.113668214
SAP30	-0.764573667	8.980346818	-3.984513755	0.000567837	0.101446824	-0.169273682
B3GAT1	-0.802855333	7.617575909	-3.975200273	0.000581222	0.102032189	-0.189825359
SLC4A4	-0.692340667	5.585398636	-3.968364743	0.000591243	0.102896746	-0.204905774
LLGL2	-0.596481833	7.016277273	-3.956915636	0.000608414	0.104160044	-0.230158202
KIAA1671	-0.873389167	7.494340909	-3.956647858	0.000608821	0.104160044	-0.230748721
IL18RAP	-0.808289	10.25538909	-3.9351392	0.000642445	0.108759837	-0.278165995
GZMB	-0.953705	11.80927727	-3.894883464	0.000710384	0.114729816	-0.366828626
ZBTB16	-0.818602667	8.221595455	-3.863942917	0.000767383	0.119945609	-0.434894423
PDE4D	-0.6936225	7.869545455	-3.856288783	0.000782166	0.120537135	-0.451721213
ABCB1	-0.812560667	6.684789091	-3.851632103	0.000791297	0.121020484	-0.461956125
AUTS2	-0.991574667	9.071279091	-3.802726144	0.000893779	0.128882989	-0.569336554
PARP15	-0.637592	6.965999545	-3.781564049	0.000942081	0.130204624	-0.6157355
C1orf21	-0.913239	7.977288636	-3.781561857	0.000942087	0.130204624	-0.615740302
FEZ1	-1.0628795	6.941614545	-3.755600703	0.001004865	0.132970525	-0.672603601
LOC643733	-0.6999795	7.96656	-3.738946035	0.001047289	0.133814429	-0.709047722
SLAMF7	-0.650940833	9.765136364	-3.660974241	0.001270515	0.151770138	-0.879275188
SH2D2A	-0.697477167	8.414775909	-3.5652459	0.001609142	0.167240521	-1.08728039
SH2D1B	-1.039180333	9.103636364	-3.544066529	0.001695238	0.167240521	-1.133136938
ZNF600	-0.752574667	9.537517727	-3.48230968	0.001972817	0.177062987	-1.266479878
SYT11	-0.659016667	7.034206364	-3.457542765	0.002096198	0.177062987	-1.319792607
DUSP2	-1.272569667	9.132074091	-3.451013444	0.00212996	0.178447225	-1.333831254
HLA-DQB1	-0.72329	10.83186818	-3.428042529	0.002253003	0.18096956	-1.383165691
LGR6	-0.6682035	7.337626364	-3.374274153	0.002568706	0.186256357	-1.498295011
YPEL1	-0.650472	7.833549091	-3.364274841	0.002631987	0.189090937	-1.519649701
MTPN	-0.652690833	5.722446818	-3.344714229	0.002760189	0.19304804	-1.561371123
FAM76A	-0.735720333	7.199655	-3.327577343	0.002877476	0.19619628	-1.597864656
CMKLR1	-0.819767667	7.16803	-3.317714069	0.002947161	0.19619628	-1.618843665
ELOVL6	-0.682103667	6.006660455	-3.25787505	0.003406372	0.208418996	-1.745712403
SMAGP	-0.599748833	7.731652273	-3.251662368	0.003457842	0.208418996	-1.758842993
GZMK	-0.601866667	10.89368909	-3.246527533	0.003500951	0.208418996	-1.769689506
AKR1C3	-0.999405833	8.196674545	-3.243558643	0.003526112	0.208418996	-1.775958303
SIGLEC17P	-0.821830333	7.236065909	-3.240625483	0.003551143	0.208418996	-1.782149847
DDIT4	-0.956409333	10.25052318	-3.22380193	0.003698064	0.209709316	-1.817627272
TBX21	-0.674404667	9.378820909	-3.215074812	0.003776577	0.212371982	-1.83600721
ZNF595	-1.052340167	4.983477273	-3.164938841	0.004259797	0.221071394	-1.941273632
PTGDR	-0.9357765	6.994195455	-3.157245227	0.004339041	0.22268451	-1.957377314
COLGALT2	-0.7790185	5.941831818	-3.15434283	0.004369304	0.223269775	-1.963448856
LOC100130872	-0.6678735	7.597261364	-3.139848484	0.004523505	0.225902829	-1.993740463
GNAL	-0.6720875	5.414596818	-3.108442683	0.004875815	0.23070092	-2.059205284
ZFX	-0.626934333	8.192351818	-3.102625986	0.004943903	0.230706938	-2.071304104
IGFBP3	-0.775099333	5.706839545	-3.100271531	0.004971723	0.230706938	-2.076199065
MCOLN2	-0.626565833	8.403981818	-3.047286323	0.005639094	0.238687486	-2.185992203
KLRG1	-0.736138333	9.070915	-3.044342829	0.005678586	0.238687486	-2.192070699
IFNG	-1.0536455	7.655877273	-3.038673651	0.005755398	0.239074026	-2.203771588
EPB41L4A	-0.7518345	5.579615455	-2.952363712	0.007055189	0.254571662	-2.3808519
TTC16	-0.6316425	7.504607727	-2.933778455	0.007369683	0.259197145	-2.418713484
EOMES	-0.605404333	9.553640455	-2.905052571	0.00788223	0.261291408	-2.477037604
MYBL1	-0.728211833	10.34940955	-2.875068832	0.008453371	0.266651036	-2.537655986
GZMM	-0.638944	8.567099091	-2.859058419	0.00877426	0.268793261	-2.569913292
RAB27B	-0.6321735	8.513719091	-2.815242526	0.00971268	0.274501978	-2.657786192
AREG	-1.613771	6.408612273	-2.783456298	0.01045222	0.277642446	-2.721151267
PPM1L	-0.633300333	7.508135455	-2.727632813	0.011881618	0.288921261	-2.831626379
ZNF831	-0.652329333	8.10207	-2.719667892	0.012100017	0.289679919	-2.847302857
LAIR2	-0.822347833	9.256873636	-2.701650199	0.01260811	0.292782977	-2.882683917
PHLDB2	-0.676131833	6.998881818	-2.674671331	0.013406615	0.297420592	-2.935448335
LAG3	-0.602783833	6.747541818	-2.627351664	0.014923119	0.308676158	-3.027360743
SYTL2	-0.686103333	9.257856818	-2.61838443	0.015228062	0.309393142	-3.044685438
KIF21A	-0.6603355	7.39879	-2.592470889	0.016142414	0.315063568	-3.094580253
DLG5	-0.677348833	6.52174	-2.514788071	0.019200237	0.337083619	-3.242594643
NCAM1	-0.691010333	7.256417273	-2.51075825	0.019372719	0.337854904	-3.250207429
PTCH1	-0.739006833	8.392566364	-2.471580997	0.021126245	0.341357466	-3.323870846
TNFAIP3	-0.9706675	11.853345	-2.449441903	0.022181149	0.346826217	-3.365215576
CES1	-0.806596167	8.663805455	-2.442829311	0.022505565	0.346826217	-3.377524374
FBXO32	-0.658097333	7.566381818	-2.438508217	0.022719925	0.348004436	-3.385557668
PTGDS	-0.780526167	9.850165455	-2.389426245	0.025290793	0.357263251	-3.476238821
ZNRD1ASP	-0.633848333	5.283144545	-2.374821479	0.026106018	0.359459748	-3.503017573
NAP1L5	-0.652430833	7.315608636	-2.227180091	0.035810708	0.394577932	-3.768212293
A2M-AS1	-0.767370667	7.079508182	-2.126597606	0.044189801	0.419610113	-3.942796367
CTLA4	-0.6884885	7.883251818	-2.122505652	0.044565317	0.420212436	-3.949788985
EREG	-0.947091667	5.696014545	-2.119525073	0.044840645	0.420806122	-3.954876879
XIST	-3.383851	9.365894091	-2.084692208	0.048173282	0.427707073	-4.013988965
SOCS1	-0.7081275	6.747843636	-2.067267485	0.049922145	0.432544321	-4.043315776
