# Supplementary material for: Analysis of immune cell components and immune-related gene expression profiles in peripheral blood of patients with type 1 diabetes mellitus
Source: J Transl Med. 2021 Jul 26;19:319. doi: 10.1186/s12967-021-02991-3 (PMC8314644; doi:10.1186/s12967-021-02991-3)
Supplement: Supplementary file 3 — Additional file 3. GO terms [file 12967_2021_2991_MOESM3_ESM.xls]

Class	GO_ID	Term	DEGs_In_Term	All_Gene_In_Term	P-value	Correct_P-Value	DEGs_list
CC	GO:0005576	extracellular region	23	2409	9.89476931870923e-21	1.03348206880298e-17	ENSG00000136689;ENSG00000100985;ENSG00000069702;ENSG00000163993;ENSG00000173110;ENSG00000164047;ENSG00000119535;ENSG00000115523;ENSG00000163739;ENSG00000169397;ENSG00000124107;ENSG00000170962;ENSG00000143184;ENSG00000148926;ENSG00000107317;ENSG00000104918;ENSG00000163421;ENSG00000148346;ENSG00000111537;ENSG00000012223;ENSG00000008438;ENSG00000124882;ENSG00000180644
CC	GO:0005615	extracellular space	21	1782	1.21944786879408e-20	1.03348206880298e-17	ENSG00000136689;ENSG00000100985;ENSG00000069702;ENSG00000164047;ENSG00000164342;ENSG00000115523;ENSG00000163739;ENSG00000169397;ENSG00000124107;ENSG00000170962;ENSG00000143184;ENSG00000148926;ENSG00000107317;ENSG00000104918;ENSG00000148346;ENSG00000111537;ENSG00000140932;ENSG00000012223;ENSG00000008438;ENSG00000124882;ENSG00000109321
BP	GO:0006955	immune response	12	495	1.85716588148491e-15	2.2657423754116e-11	ENSG00000136689;ENSG00000163464;ENSG00000069702;ENSG00000174600;ENSG00000163739;ENSG00000124107;ENSG00000143184;ENSG00000111537;ENSG00000163599;ENSG00000103569;ENSG00000115607;ENSG00000183625
BP	GO:0043312	neutrophil degranulation	11	479	5.69812510017895e-14	3.47585631110916e-10	ENSG00000100985;ENSG00000163464;ENSG00000163993;ENSG00000173110;ENSG00000163739;ENSG00000169397;ENSG00000124107;ENSG00000104918;ENSG00000148346;ENSG00000012223;ENSG00000008438
BP	GO:0006954	inflammatory response	10	378	2.21053861159822e-13	8.98952368716608e-10	ENSG00000136689;ENSG00000174600;ENSG00000164342;ENSG00000163739;ENSG00000168229;ENSG00000143184;ENSG00000118503;ENSG00000163421;ENSG00000115607;ENSG00000183625
BP	GO:0019221	cytokine-mediated signaling pathway	9	294	1.06101329750504e-12	3.23609055739037e-09	ENSG00000136689;ENSG00000100985;ENSG00000119535;ENSG00000163739;ENSG00000100368;ENSG00000185338;ENSG00000148346;ENSG00000100385;ENSG00000124882
CC	GO:0035580	specific granule lumen	6	61	6.66879175190707e-12	3.76786733982750e-09	ENSG00000163739;ENSG00000124107;ENSG00000104918;ENSG00000148346;ENSG00000012223;ENSG00000008438
BP	GO:0042742	defense response to bacterium	8	235	9.12070462128467e-12	2.22545192759346e-08	ENSG00000164047;ENSG00000164342;ENSG00000115523;ENSG00000169397;ENSG00000124107;ENSG00000148346;ENSG00000012223;ENSG00000008438
CC	GO:0016020	membrane	25	8413	6.61161565022924e-11	2.80167213178464e-08	ENSG00000160654;ENSG00000163464;ENSG00000069702;ENSG00000163993;ENSG00000174600;ENSG00000205810;ENSG00000164342;ENSG00000119535;ENSG00000168229;ENSG00000100368;ENSG00000170962;ENSG00000173535;ENSG00000107317;ENSG00000133067;ENSG00000163599;ENSG00000140932;ENSG00000103569;ENSG00000115607;ENSG00000100385;ENSG00000183625;ENSG00000100453;ENSG00000124882;ENSG00000134539;ENSG00000180644;ENSG00000109321
BP	GO:0061844	antimicrobial humoral immune response mediated by antimicrobial peptide	6	69	1.43339357124072e-11	2.91456692818947e-08	ENSG00000164047;ENSG00000115523;ENSG00000163739;ENSG00000169397;ENSG00000012223;ENSG00000008438
CC	GO:0009897	external side of plasma membrane	8	339	1.67715950825321e-10	5.68557073297838e-08	ENSG00000160654;ENSG00000163464;ENSG00000069702;ENSG00000119535;ENSG00000163599;ENSG00000100385;ENSG00000183625;ENSG00000134539
BP	GO:0006935	chemotaxis	7	159	3.28482642622581e-11	5.72498319999356e-08	ENSG00000163464;ENSG00000174600;ENSG00000163739;ENSG00000143184;ENSG00000163421;ENSG00000140932;ENSG00000183625
BP	GO:0010469	regulation of signaling receptor activity	9	448	4.51503209359363e-11	6.88542394273029e-08	ENSG00000136689;ENSG00000163739;ENSG00000170962;ENSG00000143184;ENSG00000148926;ENSG00000104918;ENSG00000111537;ENSG00000140932;ENSG00000109321
CC	GO:0005887	integral component of plasma membrane	12	1368	2.57607600240073e-10	7.27741470678206e-08	ENSG00000160654;ENSG00000069702;ENSG00000174600;ENSG00000164342;ENSG00000119535;ENSG00000100368;ENSG00000133067;ENSG00000163599;ENSG00000103569;ENSG00000100385;ENSG00000183625;ENSG00000124882
MF	GO:0005515	protein binding	27	9571	1.9614735396361e-11	8.23818886647161e-08	ENSG00000136689;ENSG00000100985;ENSG00000069702;ENSG00000163993;ENSG00000173110;ENSG00000174600;ENSG00000164342;ENSG00000119535;ENSG00000168229;ENSG00000100368;ENSG00000124107;ENSG00000143184;ENSG00000185338;ENSG00000118503;ENSG00000107317;ENSG00000133067;ENSG00000111537;ENSG00000163599;ENSG00000012223;ENSG00000100385;ENSG00000183625;ENSG00000100453;ENSG00000198574;ENSG00000124882;ENSG00000134539…
CC	GO:0097013	phagocytic vesicle lumen	3	3	3.92194668815716e-10	9.4967137663234e-08	ENSG00000115523;ENSG00000012223;ENSG00000008438
CC	GO:0016021	integral component of membrane	20	5522	5.3019353677687e-10	1.12334755604599e-07	ENSG00000160654;ENSG00000163464;ENSG00000069702;ENSG00000174600;ENSG00000205810;ENSG00000164342;ENSG00000119535;ENSG00000168229;ENSG00000100368;ENSG00000133067;ENSG00000163599;ENSG00000140932;ENSG00000103569;ENSG00000115607;ENSG00000100385;ENSG00000183625;ENSG00000124882;ENSG00000134539;ENSG00000180644;ENSG00000109321
CC	GO:0005886	plasma membrane	19	4963	6.95774630077929e-10	1.31037555331343e-07	ENSG00000136689;ENSG00000160654;ENSG00000163464;ENSG00000069702;ENSG00000163993;ENSG00000174600;ENSG00000119535;ENSG00000168229;ENSG00000100368;ENSG00000173535;ENSG00000133067;ENSG00000163599;ENSG00000103569;ENSG00000115607;ENSG00000100385;ENSG00000183625;ENSG00000124882;ENSG00000134539;ENSG00000180644
BP	GO:0019730	antimicrobial humoral response	5	54	5.73926387408679e-10	7.77989102931765e-07	ENSG00000115523;ENSG00000169397;ENSG00000148346;ENSG00000012223;ENSG00000008438
BP	GO:0007165	signal transduction	13	1865	6.63052394218638e-10	8.08923920946738e-07	ENSG00000163464;ENSG00000174600;ENSG00000164342;ENSG00000119535;ENSG00000163739;ENSG00000168229;ENSG00000100368;ENSG00000143184;ENSG00000148926;ENSG00000133067;ENSG00000115607;ENSG00000100385;ENSG00000183625
BP	GO:0007204	positive regulation of cytosolic calcium ion concentration	6	156	2.06926606093589e-09	2.29500417667434e-06	ENSG00000163464;ENSG00000174600;ENSG00000168229;ENSG00000148926;ENSG00000163421;ENSG00000183625
BP	GO:0070098	chemokine-mediated signaling pathway	5	71	2.34070023467652e-09	2.37971190525446e-06	ENSG00000163464;ENSG00000174600;ENSG00000163739;ENSG00000143184;ENSG00000183625
BP	GO:0045087	innate immune response	8	502	3.64488035079161e-09	3.42058002151213e-06	ENSG00000164047;ENSG00000164342;ENSG00000169397;ENSG00000124107;ENSG00000148346;ENSG00000008438;ENSG00000198574;ENSG00000134539
BP	GO:0030593	neutrophil chemotaxis	5	82	4.87554358592052e-09	4.24868798201645e-06	ENSG00000136689;ENSG00000163464;ENSG00000119535;ENSG00000163739;ENSG00000143184
CC	GO:0070062	extracellular exosome	12	2138	3.74614932780241e-08	6.34972311062509e-06	ENSG00000136689;ENSG00000100985;ENSG00000069702;ENSG00000163993;ENSG00000173110;ENSG00000124107;ENSG00000118503;ENSG00000107317;ENSG00000104918;ENSG00000148346;ENSG00000012223;ENSG00000008438
BP	GO:0007186	G protein-coupled receptor signaling pathway	10	1132	9.31204714123094e-09	7.5737983415345e-06	ENSG00000163464;ENSG00000174600;ENSG00000163739;ENSG00000168229;ENSG00000143184;ENSG00000148926;ENSG00000133067;ENSG00000163421;ENSG00000183625;ENSG00000109321
CC	GO:1904724	tertiary granule lumen	4	54	8.42578758191202e-08	1.29833726830372e-05	ENSG00000100985;ENSG00000163739;ENSG00000012223;ENSG00000008438
MF	GO:0004888	transmembrane signaling receptor activity	6	228	1.99882500341782e-08	2.79835500478494e-05	ENSG00000160654;ENSG00000205810;ENSG00000164342;ENSG00000173535;ENSG00000133067;ENSG00000134539
MF	GO:0005125	cytokine activity	6	219	1.5732813808554e-08	2.79835500478494e-05	ENSG00000136689;ENSG00000163739;ENSG00000143184;ENSG00000111537;ENSG00000140932;ENSG00000109321
BP	GO:0002376	immune system process	8	718	5.76785722803729e-08	4.39799113637843e-05	ENSG00000160654;ENSG00000164342;ENSG00000124107;ENSG00000148346;ENSG00000163599;ENSG00000012223;ENSG00000008438;ENSG00000198574
BP	GO:0070301	cellular response to hydrogen peroxide	4	60	1.29495284565229e-07	9.29319100997529e-05	ENSG00000170962;ENSG00000118503;ENSG00000148346;ENSG00000115607
BP	GO:0071222	cellular response to lipopolysaccharide	5	168	1.78938362398576e-07	0.000121280445625702	ENSG00000136689;ENSG00000164047;ENSG00000163739;ENSG00000118503;ENSG00000148346
BP	GO:0008284	positive regulation of cell proliferation	7	559	1.92483962101652e-07	0.000123594965138956	ENSG00000164047;ENSG00000170962;ENSG00000148926;ENSG00000163421;ENSG00000111537;ENSG00000124882;ENSG00000109321
MF	GO:0004950	chemokine receptor activity	3	22	5.98000933345485e-07	0.000627900980012759	ENSG00000163464;ENSG00000174600;ENSG00000183625
CC	GO:0044194	cytolytic granule	2	5	5.4766291373188e-06	0.000773573865646281	ENSG00000115523;ENSG00000180644
BP	GO:0009615	response to virus	4	109	1.43846019792664e-06	0.000877460720735251	ENSG00000164342;ENSG00000143184;ENSG00000148346;ENSG00000111537
BP	GO:0019731	antibacterial humoral response	3	34	2.30911129752785e-06	0.00134148370618284	ENSG00000169397;ENSG00000124107;ENSG00000012223
MF	GO:0004912	interleukin-3 receptor activity	2	3	1.64455628805904e-06	0.00138142728196959	ENSG00000119535;ENSG00000100368
BP	GO:0051712	positive regulation of killing of cells of other organism	2	4	3.2875446187999e-06	0.00182309292497085	ENSG00000111537;ENSG00000180644
BP	GO:0031640	killing of cells of other organism	3	40	3.80055095641607e-06	0.00201594442035983	ENSG00000115523;ENSG00000012223;ENSG00000008438
BP	GO:0006952	defense response	4	142	4.12292719445543e-06	0.00209582132384818	ENSG00000164047;ENSG00000164342;ENSG00000119535;ENSG00000163739
BP	GO:0045766	positive regulation of angiogenesis	4	148	4.85776923608252e-06	0.00237059138720827	ENSG00000164047;ENSG00000164342;ENSG00000148926;ENSG00000183625
BP	GO:0038156	interleukin-3-mediated signaling pathway	2	5	5.4766291373188e-06	0.00256980290289575	ENSG00000119535;ENSG00000100368
BP	GO:0043065	positive regulation of apoptotic process	5	358	7.30832517058025e-06	0.00330228026226219	ENSG00000100985;ENSG00000164342;ENSG00000173535;ENSG00000148926;ENSG00000163599
BP	GO:0036016	cellular response to interleukin-3	2	6	8.2110279161124e-06	0.00357766216344898	ENSG00000119535;ENSG00000100368
BP	GO:0006968	cellular defense response	3	53	8.95022080016421e-06	0.00376526530213805	ENSG00000205810;ENSG00000183625;ENSG00000180644
MF	GO:0008083	growth factor activity	4	165	7.46704902095501e-06	0.00522693431466851	ENSG00000163739;ENSG00000170962;ENSG00000124882;ENSG00000109321
BP	GO:0006915	apoptotic process	6	699	1.33616654058537e-05	0.00543374393171385	ENSG00000173535;ENSG00000118503;ENSG00000148346;ENSG00000111537;ENSG00000100453;ENSG00000180644
CC	GO:0042581	specific granule	2	13	4.25551085731925e-05	0.00554853146396625	ENSG00000164047;ENSG00000012223
MF	GO:0004896	cytokine receptor activity	3	54	9.47174803100804e-06	0.00568304881860483	ENSG00000119535;ENSG00000100368;ENSG00000100385
BP	GO:0051384	response to glucocorticoid	3	68	1.89978553321157e-05	0.00747657532425199	ENSG00000136689;ENSG00000148926;ENSG00000109321
BP	GO:0007267	cell-cell signaling	4	232	2.84413936366727e-05	0.0108432813239815	ENSG00000143184;ENSG00000148926;ENSG00000124882;ENSG00000109321
BP	GO:0071347	cellular response to interleukin-1	3	80	3.09501998484824e-05	0.0114421950954996	ENSG00000164047;ENSG00000143184;ENSG00000148346
CC	GO:0009986	cell surface	5	618	9.81829778908378e-05	0.0118871533946407	ENSG00000069702;ENSG00000173535;ENSG00000012223;ENSG00000100385;ENSG00000109321
BP	GO:0050829	defense response to Gram-negative bacterium	3	86	3.84313935552226e-05	0.0137900882756975	ENSG00000164047;ENSG00000169397;ENSG00000012223
BP	GO:0060334	regulation of interferon-gamma-mediated signaling pathway	2	13	4.25551085731925e-05	0.0148334949883699	ENSG00000185338;ENSG00000111537
BP	GO:0010033	response to organic substance	3	93	4.85526015541947e-05	0.016453937193366	ENSG00000163993;ENSG00000148926;ENSG00000103569
BP	GO:0007166	cell surface receptor signaling pathway	4	271	5.20352031164164e-05	0.0167060388952705	ENSG00000160654;ENSG00000163464;ENSG00000111537;ENSG00000134539
BP	GO:0050830	defense response to Gram-positive bacterium	3	95	5.17345589983278e-05	0.0167060388952705	ENSG00000164047;ENSG00000169397;ENSG00000008438
BP	GO:0032703	negative regulation of interleukin-2 production	2	15	5.7231145475928e-05	0.0179030762770852	ENSG00000143184;ENSG00000118503
MF	GO:0038023	signaling receptor activity	4	247	3.6302176975286e-05	0.0190586429120252	ENSG00000174600;ENSG00000164342;ENSG00000119535;ENSG00000100368
BP	GO:0045589	regulation of regulatory T cell differentiation	2	16	6.53758606836772e-05	0.0199396375085215	ENSG00000111537;ENSG00000163599
CC	GO:0005737	cytoplasm	14	6551	0.000200478507154116	0.0226540713084151	ENSG00000136689;ENSG00000069702;ENSG00000163993;ENSG00000173110;ENSG00000164047;ENSG00000164342;ENSG00000148926;ENSG00000185338;ENSG00000118503;ENSG00000107317;ENSG00000012223;ENSG00000183625;ENSG00000100453;ENSG00000109321
BP	GO:0019835	cytolysis	2	19	9.3027520267297e-05	0.0276813596892933	ENSG00000100453;ENSG00000180644
BP	GO:0065003	protein-containing complex assembly	3	120	0.000103605622874147	0.0300949666443951	ENSG00000160654;ENSG00000069702;ENSG00000100385
MF	GO:0036094	small molecule binding	2	17	7.40573428477938e-05	0.0345600933289704	ENSG00000107317;ENSG00000148346
BP	GO:0071356	cellular response to tumor necrosis factor	3	132	0.000137353474263774	0.0389700554887916	ENSG00000164047;ENSG00000143184;ENSG00000148346
BP	GO:0002227	innate immune response in mucosa	2	24	0.000149792434422196	0.0406103933322399	ENSG00000169397;ENSG00000012223
BP	GO:0045089	positive regulation of innate immune response	2	24	0.000149792434422196	0.0406103933322399	ENSG00000198574;ENSG00000124882
MF	GO:0005088	Ras guanyl-nucleotide exchange factor activity	3	119	0.000101068265162546	0.0424486713682692	ENSG00000100368;ENSG00000100385;ENSG00000124882
BP	GO:0032735	positive regulation of interleukin-12 production	2	25	0.000162740322911554	0.0431615639026295	ENSG00000164342;ENSG00000111537
BP	GO:0002250	adaptive immune response	4	373	0.000177759200611255	0.0461417499459003	ENSG00000160654;ENSG00000111537;ENSG00000163599;ENSG00000198574
CC	GO:0005622	intracellular	3	197	0.000444709311161464	0.0471113926511676	ENSG00000136689;ENSG00000164342;ENSG00000198574
BP	GO:0008283	cell proliferation	4	379	0.000188907682172326	0.0480140358854663	ENSG00000163739;ENSG00000163421;ENSG00000115607;ENSG00000109321
MF	GO:0016493	C-C chemokine receptor activity	2	23	0.00013737515835841	0.0480813054254436	ENSG00000163464;ENSG00000183625
MF	GO:0019957	C-C chemokine binding	2	23	0.00013737515835841	0.0480813054254436	ENSG00000163464;ENSG00000183625
BP	GO:0051092	positive regulation of NF-kappaB transcription factor activity	3	149	0.00019631857915046	0.0488793197068492	ENSG00000164342;ENSG00000012223;ENSG00000115607
CC	GO:0043235	receptor complex	3	205	0.000499330077383758	0.04978614595091	ENSG00000069702;ENSG00000119535;ENSG00000134539
BP	GO:0032689	negative regulation of interferon-gamma production	2	28	0.000204760010096741	0.0499614424636047	ENSG00000143184;ENSG00000008438
MF	GO:0019956	chemokine binding	2	25	0.000162740322911554	0.0525776427868098	ENSG00000163464;ENSG00000183625
BP	GO:0042327	positive regulation of phosphorylation	2	30	0.000235412180878269	0.0563142864061741	ENSG00000124882;ENSG00000109321
CC	GO:0005623	cell	3	219	0.000604920634692125	0.0569633597668418	ENSG00000143184;ENSG00000163421;ENSG00000111537
BP	GO:0001819	positive regulation of cytokine production	2	31	0.000251527692647495	0.0578988273641403	ENSG00000164342;ENSG00000124882
BP	GO:0048662	negative regulation of smooth muscle cell proliferation	2	31	0.000251527692647495	0.0578988273641403	ENSG00000118503;ENSG00000111537
BP	GO:0032496	response to lipopolysaccharide	3	166	0.000269636348100299	0.0609178416078454	ENSG00000100368;ENSG00000124107;ENSG00000148926
CC	GO:0030526	granulocyte macrophage colony-stimulating factor receptor complex	1	1	0.000749127436792372	0.0668300529138459	ENSG00000100368
BP	GO:0001934	positive regulation of protein phosphorylation	3	174	0.000309494857018238	0.0686515864658636	ENSG00000100985;ENSG00000164047;ENSG00000111537
BP	GO:0043123	positive regulation of I-kappaB kinase/NF-kappaB signaling	3	178	0.000330772379695056	0.072061125576423	ENSG00000136689;ENSG00000164342;ENSG00000012223
BP	GO:0030177	positive regulation of Wnt signaling pathway	2	37	0.000359224848069036	0.0768867218674076	ENSG00000118503;ENSG00000133067
BP	GO:0055072	iron ion homeostasis	2	38	0.000379001312743695	0.0797209657840186	ENSG00000148346;ENSG00000012223
MF	GO:0001530	lipopolysaccharide binding	2	33	0.000285333764589369	0.0798934540850234	ENSG00000169397;ENSG00000012223
MF	GO:0005154	epidermal growth factor receptor binding	2	33	0.000285333764589369	0.0798934540850234	ENSG00000124882;ENSG00000109321
BP	GO:0031623	receptor internalization	2	40	0.0004201133848701	0.0840226769740199	ENSG00000163464;ENSG00000148926
BP	GO:0045071	negative regulation of viral genome replication	2	40	0.0004201133848701	0.0840226769740199	ENSG00000124107;ENSG00000012223
BP	GO:0051607	defense response to virus	3	193	0.000418906566592311	0.0840226769740199	ENSG00000164342;ENSG00000111537;ENSG00000180644
BP	GO:0002717	positive regulation of natural killer cell mediated immunity	1	1	0.000749127436792372	0.0896015169496759	ENSG00000198574
BP	GO:0002818	intracellular defense response	1	1	0.000749127436792372	0.0896015169496759	ENSG00000115523
BP	GO:0006863	purine nucleobase transport	1	1	0.000749127436792372	0.0896015169496759	ENSG00000103569
BP	GO:0007173	epidermal growth factor receptor signaling pathway	2	50	0.000656661000259448	0.0896015169496759	ENSG00000124882;ENSG00000109321
BP	GO:0010533	regulation of activation of Janus kinase activity	1	1	0.000749127436792372	0.0896015169496759	ENSG00000185338
BP	GO:0015791	polyol transport	1	1	0.000749127436792372	0.0896015169496759	ENSG00000103569
BP	GO:0030335	positive regulation of cell migration	3	234	0.000732829486983205	0.0896015169496759	ENSG00000100985;ENSG00000170962;ENSG00000133067
BP	GO:0031100	animal organ regeneration	2	46	0.000555868520081209	0.0896015169496759	ENSG00000069702;ENSG00000148926
BP	GO:0033214	iron assimilation by chelation and transport	1	1	0.000749127436792372	0.0896015169496759	ENSG00000012223
BP	GO:0034148	negative regulation of toll-like receptor 5 signaling pathway	1	1	0.000749127436792372	0.0896015169496759	ENSG00000118503
BP	GO:0034346	positive regulation of type III interferon production	1	1	0.000749127436792372	0.0896015169496759	ENSG00000164342
BP	GO:0034699	response to luteinizing hormone	1	1	0.000749127436792372	0.0896015169496759	ENSG00000069702
BP	GO:0035782	mature natural killer cell chemotaxis	1	1	0.000749127436792372	0.0896015169496759	ENSG00000143184
BP	GO:0042108	positive regulation of cytokine biosynthetic process	1	1	0.000749127436792372	0.0896015169496759	ENSG00000124882
BP	GO:0043066	negative regulation of apoptotic process	4	533	0.000682815333637805	0.0896015169496759	ENSG00000100985;ENSG00000163421;ENSG00000012223;ENSG00000100385
BP	GO:0044140	negative regulation of growth of symbiont on or near host surface	1	1	0.000749127436792372	0.0896015169496759	ENSG00000164047
BP	GO:0044793	negative regulation by host of viral process	1	1	0.000749127436792372	0.0896015169496759	ENSG00000012223
BP	GO:0046942	carboxylic acid transport	1	1	0.000749127436792372	0.0896015169496759	ENSG00000103569
BP	GO:0048146	positive regulation of fibroblast proliferation	2	51	0.000683138396073209	0.0896015169496759	ENSG00000170962;ENSG00000124882
BP	GO:0048160	primary follicle stage	1	1	0.000749127436792372	0.0896015169496759	ENSG00000124882
BP	GO:0050776	regulation of immune response	3	200	0.000464716580334091	0.0896015169496759	ENSG00000160654;ENSG00000198574;ENSG00000134539
BP	GO:0051781	positive regulation of cell division	2	47	0.000580297581500045	0.0896015169496759	ENSG00000170962;ENSG00000124882
BP	GO:0060550	positive regulation of fructose 1,6-bisphosphate 1-phosphatase activity	1	1	0.000749127436792372	0.0896015169496759	ENSG00000111537
BP	GO:0060552	positive regulation of fructose 1,6-bisphosphate metabolic process	1	1	0.000749127436792372	0.0896015169496759	ENSG00000111537
BP	GO:0060598	dichotomous subdivision of terminal units involved in mammary gland duct morphogenesis	1	1	0.000749127436792372	0.0896015169496759	ENSG00000109321
BP	GO:0060939	epicardium-derived cardiac fibroblast cell development	1	1	0.000749127436792372	0.0896015169496759	ENSG00000069702
BP	GO:0061043	regulation of vascular wound healing	1	1	0.000749127436792372	0.0896015169496759	ENSG00000118503
BP	GO:0070228	regulation of lymphocyte apoptotic process	1	1	0.000749127436792372	0.0896015169496759	ENSG00000160654
BP	GO:0070429	negative regulation of nucleotide-binding oligomerization domain containing 1 signaling pathway	1	1	0.000749127436792372	0.0896015169496759	ENSG00000118503
BP	GO:0071351	cellular response to interleukin-18	1	1	0.000749127436792372	0.0896015169496759	ENSG00000115607
BP	GO:0071902	positive regulation of protein serine/threonine kinase activity	2	48	0.000605239846784461	0.0896015169496759	ENSG00000111537;ENSG00000012223
BP	GO:0072666	establishment of protein localization to vacuole	1	1	0.000749127436792372	0.0896015169496759	ENSG00000118503
BP	GO:0097191	extrinsic apoptotic signaling pathway	2	44	0.000508553002261265	0.0896015169496759	ENSG00000164342;ENSG00000111537
BP	GO:0097577	sequestering of iron ion	1	1	0.000749127436792372	0.0896015169496759	ENSG00000148346
BP	GO:1905039	carboxylic acid transmembrane transport	1	1	0.000749127436792372	0.0896015169496759	ENSG00000103569
BP	GO:2000308	negative regulation of tumor necrosis factor (ligand) superfamily member 11 production	1	1	0.000749127436792372	0.0896015169496759	ENSG00000012223
BP	GO:2000412	positive regulation of thymocyte migration	1	1	0.000749127436792372	0.0896015169496759	ENSG00000143184
BP	GO:2000513	positive regulation of granzyme A production	1	1	0.000749127436792372	0.0896015169496759	ENSG00000143184
BP	GO:2000518	negative regulation of T-helper 1 cell activation	1	1	0.000749127436792372	0.0896015169496759	ENSG00000143184
BP	GO:2000697	negative regulation of epithelial cell differentiation involved in kidney development	1	1	0.000749127436792372	0.0896015169496759	ENSG00000100985
BP	GO:2000872	positive regulation of progesterone secretion	1	1	0.000749127436792372	0.0896015169496759	ENSG00000104918
BP	GO:0000165	MAPK cascade	3	238	0.000769618275788165	0.0902821438905347	ENSG00000100368;ENSG00000100385;ENSG00000124882
BP	GO:0043434	response to peptide hormone	2	54	0.000765628922069851	0.0902821438905347	ENSG00000124882;ENSG00000109321
CC	GO:0031012	extracellular matrix	3	267	0.00107180874917329	0.0908357914924365	ENSG00000100985;ENSG00000069702;ENSG00000164342
BP	GO:0071230	cellular response to amino acid stimulus	2	55	0.000794142732125347	0.0922718222088498	ENSG00000170962;ENSG00000185338
BP	GO:0048661	positive regulation of smooth muscle cell proliferation	2	58	0.000882724680264671	0.10159661414367	ENSG00000170962;ENSG00000124882
BP	GO:0006959	humoral immune response	2	59	0.000913263034613895	0.103164898354533	ENSG00000111537;ENSG00000012223
BP	GO:0032755	positive regulation of interleukin-6 production	2	59	0.000913263034613895	0.103164898354533	ENSG00000136689;ENSG00000164342
MF	GO:0005133	interferon-gamma receptor binding	1	1	0.000749127436792372	0.112369115518856	ENSG00000111537
MF	GO:0005345	purine nucleobase transmembrane transporter activity	1	1	0.000749127436792372	0.112369115518856	ENSG00000103569
MF	GO:0005350	pyrimidine nucleobase transmembrane transporter activity	1	1	0.000749127436792372	0.112369115518856	ENSG00000103569
MF	GO:0008009	chemokine activity	2	49	0.000630694568564891	0.112369115518856	ENSG00000163739;ENSG00000143184
MF	GO:0008233	peptidase activity	4	543	0.000731693781486197	0.112369115518856	ENSG00000100985;ENSG00000118503;ENSG00000012223;ENSG00000100453
MF	GO:0019978	interleukin-3 binding	1	1	0.000749127436792372	0.112369115518856	ENSG00000119535
MF	GO:0031700	adrenomedullin receptor binding	1	1	0.000749127436792372	0.112369115518856	ENSG00000148926
MF	GO:0045352	interleukin-1 type I receptor antagonist activity	1	1	0.000749127436792372	0.112369115518856	ENSG00000136689
MF	GO:0045353	interleukin-1 type II receptor antagonist activity	1	1	0.000749127436792372	0.112369115518856	ENSG00000136689
MF	GO:0046943	carboxylic acid transmembrane transporter activity	1	1	0.000749127436792372	0.112369115518856	ENSG00000103569
MF	GO:0051916	granulocyte colony-stimulating factor binding	1	1	0.000749127436792372	0.112369115518856	ENSG00000119535
MF	GO:0070123	transforming growth factor beta receptor activity, type III	1	1	0.000749127436792372	0.112369115518856	ENSG00000069702
MF	GO:1903981	enterobactin binding	1	1	0.000749127436792372	0.112369115518856	ENSG00000148346
BP	GO:0071560	cellular response to transforming growth factor beta stimulus	2	62	0.0010079008701424	0.112810923080159	ENSG00000170962;ENSG00000143184
CC	GO:0005893	interleukin-2 receptor complex	1	2	0.00149770642669228	0.115391472420155	ENSG00000100385
CC	GO:0045092	interleukin-18 receptor complex	1	2	0.00149770642669228	0.115391472420155	ENSG00000115607
BP	GO:0050680	negative regulation of epithelial cell proliferation	2	64	0.00107350436765017	0.119061393503019	ENSG00000069702;ENSG00000124882
MF	GO:0004252	serine-type endopeptidase activity	3	248	0.00086668125539565	0.125519354229715	ENSG00000100985;ENSG00000012223;ENSG00000100453
BP	GO:0002228	natural killer cell mediated immunity	1	2	0.00149770642669228	0.138424381860953	ENSG00000134539
BP	GO:0002418	immune response to tumor cell	1	2	0.00149770642669228	0.138424381860953	ENSG00000180644
BP	GO:0002730	regulation of dendritic cell cytokine production	1	2	0.00149770642669228	0.138424381860953	ENSG00000164342
BP	GO:0015891	siderophore transport	1	2	0.00149770642669228	0.138424381860953	ENSG00000148346
BP	GO:0032834	positive regulation of CD4-positive, CD25-positive, alpha-beta regulatory T cell differentiation involved in immune response	1	2	0.00149770642669228	0.138424381860953	ENSG00000111537
BP	GO:0032868	response to insulin	2	74	0.00143144097572728	0.138424381860953	ENSG00000148926;ENSG00000104918
BP	GO:0035821	modification of morphology or physiology of other organism	1	2	0.00149770642669228	0.138424381860953	ENSG00000124107
BP	GO:0038043	interleukin-5-mediated signaling pathway	1	2	0.00149770642669228	0.138424381860953	ENSG00000100368
BP	GO:0038112	interleukin-8-mediated signaling pathway	1	2	0.00149770642669228	0.138424381860953	ENSG00000163464
BP	GO:0043377	negative regulation of CD8-positive, alpha-beta T cell differentiation	1	2	0.00149770642669228	0.138424381860953	ENSG00000185338
BP	GO:0045444	fat cell differentiation	2	73	0.00139341544524085	0.138424381860953	ENSG00000185338;ENSG00000104918
BP	GO:0060318	definitive erythrocyte differentiation	1	2	0.00149770642669228	0.138424381860953	ENSG00000069702
BP	GO:0060557	positive regulation of vitamin D biosynthetic process	1	2	0.00149770642669228	0.138424381860953	ENSG00000111537
BP	GO:0072573	tolerance induction to lipopolysaccharide	1	2	0.00149770642669228	0.138424381860953	ENSG00000118503
BP	GO:0090291	negative regulation of osteoclast proliferation	1	2	0.00149770642669228	0.138424381860953	ENSG00000118503
BP	GO:1900159	positive regulation of bone mineralization involved in bone maturation	1	2	0.00149770642669228	0.138424381860953	ENSG00000012223
BP	GO:1900229	negative regulation of single-species biofilm formation in or on host organism	1	2	0.00149770642669228	0.138424381860953	ENSG00000012223
BP	GO:2000309	positive regulation of tumor necrosis factor (ligand) superfamily member 11 production	1	2	0.00149770642669228	0.138424381860953	ENSG00000111537
BP	GO:2000349	negative regulation of CD40 signaling pathway	1	2	0.00149770642669228	0.138424381860953	ENSG00000118503
BP	GO:2000538	positive regulation of B cell chemotaxis	1	2	0.00149770642669228	0.138424381860953	ENSG00000143184
BP	GO:2000558	positive regulation of immunoglobulin production in mucosal tissue	1	2	0.00149770642669228	0.138424381860953	ENSG00000143184
BP	GO:2000566	positive regulation of CD8-positive, alpha-beta T cell proliferation	1	2	0.00149770642669228	0.138424381860953	ENSG00000143184
BP	GO:0040008	regulation of growth	2	78	0.00158846883072851	0.145709170939006	ENSG00000185338;ENSG00000111537
CC	GO:0034673	inhibin-betaglycan-ActRII complex	1	3	0.00224573736189439	0.15226099313644	ENSG00000069702
CC	GO:0035578	azurophil granule lumen	2	91	0.00215275942493116	0.15226099313644	ENSG00000169397;ENSG00000104918
CC	GO:0098636	protein complex involved in cell adhesion	1	3	0.00224573736189439	0.15226099313644	ENSG00000163599
MF	GO:0001785	prostaglandin J receptor activity	1	2	0.00149770642669228	0.157259174802689	ENSG00000168229
MF	GO:0004667	prostaglandin-D synthase activity	1	2	0.00149770642669228	0.157259174802689	ENSG00000107317
MF	GO:0004914	interleukin-5 receptor activity	1	2	0.00149770642669228	0.157259174802689	ENSG00000100368
MF	GO:0004918	interleukin-8 receptor activity	1	2	0.00149770642669228	0.157259174802689	ENSG00000163464
MF	GO:0004956	prostaglandin D receptor activity	1	2	0.00149770642669228	0.157259174802689	ENSG00000168229
MF	GO:0005150	interleukin-1, type I receptor binding	1	2	0.00149770642669228	0.157259174802689	ENSG00000136689
MF	GO:0005151	interleukin-1, type II receptor binding	1	2	0.00149770642669228	0.157259174802689	ENSG00000136689
MF	GO:0005275	amine transmembrane transporter activity	1	2	0.00149770642669228	0.157259174802689	ENSG00000103569
MF	GO:0015166	polyol transmembrane transporter activity	1	2	0.00149770642669228	0.157259174802689	ENSG00000103569
MF	GO:0023030	MHC class Ib protein binding, via antigen binding groove	1	2	0.00149770642669228	0.157259174802689	ENSG00000134539
MF	GO:0042008	interleukin-18 receptor activity	1	2	0.00149770642669228	0.157259174802689	ENSG00000115607
BP	GO:0032088	negative regulation of NF-kappaB transcription factor activity	2	83	0.00179578221634409	0.163496589846253	ENSG00000174600;ENSG00000118503
BP	GO:0001550	ovarian cumulus expansion	1	3	0.00224573736189439	0.166048459485525	ENSG00000124882
BP	GO:0002357	defense response to tumor cell	1	3	0.00224573736189439	0.166048459485525	ENSG00000180644
BP	GO:0002366	leukocyte activation involved in immune response	1	3	0.00224573736189439	0.166048459485525	ENSG00000198574
BP	GO:0002677	negative regulation of chronic inflammatory response	1	3	0.00224573736189439	0.166048459485525	ENSG00000118503
BP	GO:0006508	proteolysis	4	717	0.00202975418000169	0.166048459485525	ENSG00000100985;ENSG00000118503;ENSG00000012223;ENSG00000100453
BP	GO:0007181	transforming growth factor beta receptor complex assembly	1	3	0.00224573736189439	0.166048459485525	ENSG00000069702
BP	GO:0010046	response to mycotoxin	1	3	0.00224573736189439	0.166048459485525	ENSG00000148346
BP	GO:0015837	amine transport	1	3	0.00224573736189439	0.166048459485525	ENSG00000103569
BP	GO:0015855	pyrimidine nucleobase transport	1	3	0.00224573736189439	0.166048459485525	ENSG00000103569
BP	GO:0019722	calcium-mediated signaling	2	89	0.00206061448413908	0.166048459485525	ENSG00000163464;ENSG00000183625
BP	GO:0030104	water homeostasis	1	3	0.00224573736189439	0.166048459485525	ENSG00000103569
BP	GO:0034140	negative regulation of toll-like receptor 3 signaling pathway	1	3	0.00224573736189439	0.166048459485525	ENSG00000118503
BP	GO:0035744	T-helper 1 cell cytokine production	1	3	0.00224573736189439	0.166048459485525	ENSG00000115607
BP	GO:0035809	regulation of urine volume	1	3	0.00224573736189439	0.166048459485525	ENSG00000148926
BP	GO:0042700	luteinizing hormone signaling pathway	1	3	0.00224573736189439	0.166048459485525	ENSG00000124882
BP	GO:0043331	response to dsRNA	1	3	0.00224573736189439	0.166048459485525	ENSG00000164342
BP	GO:0044117	growth of symbiont in host	1	3	0.00224573736189439	0.166048459485525	ENSG00000008438
BP	GO:0046330	positive regulation of JNK cascade	2	86	0.00192601749670548	0.166048459485525	ENSG00000136689;ENSG00000164342
BP	GO:0046879	hormone secretion	1	3	0.00224573736189439	0.166048459485525	ENSG00000148926
BP	GO:0051714	positive regulation of cytolysis in other organism	1	3	0.00224573736189439	0.166048459485525	ENSG00000008438
BP	GO:0060326	cell chemotaxis	2	88	0.0020152653828368	0.166048459485525	ENSG00000163464;ENSG00000183625
BP	GO:0060559	positive regulation of calcidiol 1-monooxygenase activity	1	3	0.00224573736189439	0.166048459485525	ENSG00000111537
BP	GO:0060979	vasculogenesis involved in coronary vascular morphogenesis	1	3	0.00224573736189439	0.166048459485525	ENSG00000069702
BP	GO:0070433	negative regulation of nucleotide-binding oligomerization domain containing 2 signaling pathway	1	3	0.00224573736189439	0.166048459485525	ENSG00000118503
BP	GO:0071663	positive regulation of granzyme B production	1	3	0.00224573736189439	0.166048459485525	ENSG00000143184
BP	GO:0071673	positive regulation of smooth muscle cell chemotaxis	1	3	0.00224573736189439	0.166048459485525	ENSG00000170962
BP	GO:0072531	pyrimidine-containing compound transmembrane transport	1	3	0.00224573736189439	0.166048459485525	ENSG00000103569
BP	GO:0090312	positive regulation of protein deacetylation	1	3	0.00224573736189439	0.166048459485525	ENSG00000111537
BP	GO:1904823	purine nucleobase transmembrane transport	1	3	0.00224573736189439	0.166048459485525	ENSG00000103569
BP	GO:2000439	positive regulation of monocyte extravasation	1	3	0.00224573736189439	0.166048459485525	ENSG00000170962
BP	GO:2001258	negative regulation of cation channel activity	1	3	0.00224573736189439	0.166048459485525	ENSG00000100985
CC	GO:0030141	secretory granule	2	101	0.00264223356019747	0.172253303251335	ENSG00000012223;ENSG00000100453
BP	GO:0071346	cellular response to interferon-gamma	2	96	0.00239152777410974	0.175762884603246	ENSG00000164342;ENSG00000143184
CC	GO:0044218	other organism cell membrane	1	4	0.00299322063431959	0.187907739821174	ENSG00000012223
BP	GO:0001503	ossification	2	101	0.00264223356019747	0.193025445715025	ENSG00000100985;ENSG00000012223
BP	GO:0001922	B-1 B cell homeostasis	1	4	0.00299322063431959	0.19739076615513	ENSG00000118503
BP	GO:0002725	negative regulation of T cell cytokine production	1	4	0.00299322063431959	0.19739076615513	ENSG00000143184
BP	GO:0002826	negative regulation of T-helper 1 type immune response	1	4	0.00299322063431959	0.19739076615513	ENSG00000143184
BP	GO:0006701	progesterone biosynthetic process	1	4	0.00299322063431959	0.19739076615513	ENSG00000148926
BP	GO:0015722	canalicular bile acid transport	1	4	0.00299322063431959	0.19739076615513	ENSG00000103569
BP	GO:0032827	negative regulation of natural killer cell differentiation involved in immune response	1	4	0.00299322063431959	0.19739076615513	ENSG00000008438
BP	GO:0034123	positive regulation of toll-like receptor signaling pathway	1	4	0.00299322063431959	0.19739076615513	ENSG00000164342
BP	GO:0045356	positive regulation of interferon-alpha biosynthetic process	1	4	0.00299322063431959	0.19739076615513	ENSG00000164342
BP	GO:0045906	negative regulation of vasoconstriction	1	4	0.00299322063431959	0.19739076615513	ENSG00000148926
BP	GO:0051873	killing by host of symbiont cells	1	4	0.00299322063431959	0.19739076615513	ENSG00000164047
BP	GO:0060750	epithelial cell proliferation involved in mammary gland duct elongation	1	4	0.00299322063431959	0.19739076615513	ENSG00000109321
BP	GO:0072126	positive regulation of glomerular mesangial cell proliferation	1	4	0.00299322063431959	0.19739076615513	ENSG00000170962
BP	GO:1902732	positive regulation of chondrocyte proliferation	1	4	0.00299322063431959	0.19739076615513	ENSG00000012223
BP	GO:1990168	protein K33-linked deubiquitination	1	4	0.00299322063431959	0.19739076615513	ENSG00000118503
BP	GO:1990410	adrenomedullin receptor signaling pathway	1	4	0.00299322063431959	0.19739076615513	ENSG00000148926
BP	GO:1990523	bone regeneration	1	4	0.00299322063431959	0.19739076615513	ENSG00000133067
BP	GO:2000563	positive regulation of CD4-positive, alpha-beta T cell proliferation	1	4	0.00299322063431959	0.19739076615513	ENSG00000143184
BP	GO:2001205	negative regulation of osteoclast development	1	4	0.00299322063431959	0.19739076615513	ENSG00000012223
CC	GO:0034774	secretory granule lumen	2	114	0.00334930198602555	0.202752388082618	ENSG00000163993;ENSG00000173110
MF	GO:0004911	interleukin-2 receptor activity	1	3	0.00224573736189439	0.20960215377681	ENSG00000100385
MF	GO:0005152	interleukin-1 receptor antagonist activity	1	3	0.00224573736189439	0.20960215377681	ENSG00000136689
MF	GO:0019959	interleukin-8 binding	1	3	0.00224573736189439	0.20960215377681	ENSG00000163464
MF	GO:0019976	interleukin-2 binding	1	3	0.00224573736189439	0.20960215377681	ENSG00000100385
MF	GO:0023024	MHC class I protein complex binding	1	3	0.00224573736189439	0.20960215377681	ENSG00000134539
CC	GO:0042105	alpha-beta T cell receptor complex	1	5	0.00374015663561515	0.211318849912256	ENSG00000160654
CC	GO:0060205	cytoplasmic vesicle lumen	1	5	0.00374015663561515	0.211318849912256	ENSG00000148346
BP	GO:0050728	negative regulation of inflammatory response	2	112	0.00323537056941233	0.212212478208766	ENSG00000118503;ENSG00000008438
CC	GO:1904813	ficolin-1-rich granule lumen	2	123	0.0038849225813727	0.212417541142798	ENSG00000100985;ENSG00000173110
BP	GO:0009617	response to bacterium	2	113	0.00329210351040637	0.214778945598704	ENSG00000148346;ENSG00000008438
BP	GO:0046854	phosphatidylinositol phosphorylation	2	114	0.00334930198602555	0.217348320369743	ENSG00000185338;ENSG00000124882
BP	GO:0002634	regulation of germinal center formation	1	5	0.00374015663561515	0.224777886475393	ENSG00000118503
BP	GO:0003150	muscular septum morphogenesis	1	5	0.00374015663561515	0.224777886475393	ENSG00000069702
BP	GO:0009597	detection of virus	1	5	0.00374015663561515	0.224777886475393	ENSG00000164342
BP	GO:0019732	antifungal humoral response	1	5	0.00374015663561515	0.224777886475393	ENSG00000012223
BP	GO:0031102	neuron projection regeneration	1	5	0.00374015663561515	0.224777886475393	ENSG00000148926
BP	GO:0032354	response to follicle-stimulating hormone	1	5	0.00374015663561515	0.224777886475393	ENSG00000069702
BP	GO:0032747	positive regulation of interleukin-23 production	1	5	0.00374015663561515	0.224777886475393	ENSG00000111537
BP	GO:0034136	negative regulation of toll-like receptor 2 signaling pathway	1	5	0.00374015663561515	0.224777886475393	ENSG00000118503
BP	GO:0035523	protein K29-linked deubiquitination	1	5	0.00374015663561515	0.224777886475393	ENSG00000118503
BP	GO:0036462	TRAIL-activated apoptotic signaling pathway	1	5	0.00374015663561515	0.224777886475393	ENSG00000173535
BP	GO:0060744	mammary gland branching involved in thelarche	1	5	0.00374015663561515	0.224777886475393	ENSG00000109321
BP	GO:0071799	cellular response to prostaglandin D stimulus	1	5	0.00374015663561515	0.224777886475393	ENSG00000168229
BP	GO:2000117	negative regulation of cysteine-type endopeptidase activity	1	5	0.00374015663561515	0.224777886475393	ENSG00000012223
BP	GO:2000556	positive regulation of T-helper 1 cell cytokine production	1	5	0.00374015663561515	0.224777886475393	ENSG00000143184
BP	GO:2000660	negative regulation of interleukin-1-mediated signaling pathway	1	5	0.00374015663561515	0.224777886475393	ENSG00000136689
MF	GO:0002020	protease binding	2	101	0.00264223356019747	0.24124741201803	ENSG00000118503;ENSG00000148346
BP	GO:0010628	positive regulation of gene expression	3	427	0.00405129748170758	0.242283476847218	ENSG00000164342;ENSG00000148346;ENSG00000111537
MF	GO:0004930	G protein-coupled receptor activity	4	798	0.00298346856652325	0.246500522826319	ENSG00000163464;ENSG00000174600;ENSG00000168229;ENSG00000183625
MF	GO:0008745	N-acetylmuramoyl-L-alanine amidase activity	1	4	0.00299322063431959	0.246500522826319	ENSG00000008438
MF	GO:0015254	glycerol channel activity	1	4	0.00299322063431959	0.246500522826319	ENSG00000103569
MF	GO:0015265	urea channel activity	1	4	0.00299322063431959	0.246500522826319	ENSG00000103569
MF	GO:0022829	wide pore channel activity	1	4	0.00299322063431959	0.246500522826319	ENSG00000180644
BP	GO:0008626	granzyme-mediated apoptotic signaling pathway	1	6	0.00448654575715496	0.247673566684573	ENSG00000100453
BP	GO:0009253	peptidoglycan catabolic process	1	6	0.00448654575715496	0.247673566684573	ENSG00000008438
BP	GO:0009299	mRNA transcription	1	6	0.00448654575715496	0.247673566684573	ENSG00000124882
BP	GO:0010835	regulation of protein ADP-ribosylation	1	6	0.00448654575715496	0.247673566684573	ENSG00000111537
BP	GO:0042509	regulation of tyrosine phosphorylation of STAT protein	1	6	0.00448654575715496	0.247673566684573	ENSG00000185338
BP	GO:0043152	induction of bacterial agglutination	1	6	0.00448654575715496	0.247673566684573	ENSG00000169397
BP	GO:0043372	positive regulation of CD4-positive, alpha-beta T cell differentiation	1	6	0.00448654575715496	0.247673566684573	ENSG00000185338
BP	GO:0045187	regulation of circadian sleep/wake cycle, sleep	1	6	0.00448654575715496	0.247673566684573	ENSG00000107317
BP	GO:0045590	negative regulation of regulatory T cell differentiation	1	6	0.00448654575715496	0.247673566684573	ENSG00000163599
BP	GO:0046085	adenosine metabolic process	1	6	0.00448654575715496	0.247673566684573	ENSG00000168229
BP	GO:0048525	negative regulation of viral process	1	6	0.00448654575715496	0.247673566684573	ENSG00000012223
BP	GO:0071224	cellular response to peptidoglycan	1	6	0.00448654575715496	0.247673566684573	ENSG00000164047
BP	GO:0097527	necroptotic signaling pathway	1	6	0.00448654575715496	0.247673566684573	ENSG00000164342
BP	GO:2000503	positive regulation of natural killer cell chemotaxis	1	6	0.00448654575715496	0.247673566684573	ENSG00000143184
BP	GO:2000553	positive regulation of T-helper 2 cell cytokine production	1	6	0.00448654575715496	0.247673566684573	ENSG00000143184
BP	GO:2000562	negative regulation of CD4-positive, alpha-beta T cell proliferation	1	6	0.00448654575715496	0.247673566684573	ENSG00000143184
BP	GO:2001268	negative regulation of cysteine-type endopeptidase activity involved in apoptotic signaling pathway	1	6	0.00448654575715496	0.247673566684573	ENSG00000100985
BP	GO:0008285	negative regulation of cell proliferation	3	447	0.00460114530220983	0.252855732824144	ENSG00000163739;ENSG00000148926;ENSG00000124882
MF	GO:0005179	hormone activity	2	113	0.00329210351040637	0.265900668148207	ENSG00000148926;ENSG00000104918
BP	GO:0003223	ventricular compact myocardium morphogenesis	1	7	0.00523238839003965	0.265979743160349	ENSG00000069702
BP	GO:0009635	response to herbicide	1	7	0.00523238839003965	0.265979743160349	ENSG00000148346
BP	GO:0014009	glial cell proliferation	1	7	0.00523238839003965	0.265979743160349	ENSG00000109321
BP	GO:0015793	glycerol transport	1	7	0.00523238839003965	0.265979743160349	ENSG00000103569
BP	GO:0031346	positive regulation of cell projection organization	1	7	0.00523238839003965	0.265979743160349	ENSG00000148346
BP	GO:0032635	interleukin-6 production	1	7	0.00523238839003965	0.265979743160349	ENSG00000115607
BP	GO:0034128	negative regulation of MyD88-independent toll-like receptor signaling pathway	1	7	0.00523238839003965	0.265979743160349	ENSG00000164342
BP	GO:0035556	intracellular signal transduction	3	461	0.00501168050995627	0.265979743160349	ENSG00000069702;ENSG00000163739;ENSG00000185338
BP	GO:0035655	interleukin-18-mediated signaling pathway	1	7	0.00523238839003965	0.265979743160349	ENSG00000115607
BP	GO:0046689	response to mercury ion	1	7	0.00523238839003965	0.265979743160349	ENSG00000103569
BP	GO:0051271	negative regulation of cellular component movement	1	7	0.00523238839003965	0.265979743160349	ENSG00000069702
BP	GO:0060712	spongiotrophoblast layer development	1	7	0.00523238839003965	0.265979743160349	ENSG00000148926
BP	GO:0071918	urea transmembrane transport	1	7	0.00523238839003965	0.265979743160349	ENSG00000103569
BP	GO:0097084	vascular smooth muscle cell development	1	7	0.00523238839003965	0.265979743160349	ENSG00000148926
BP	GO:0097647	amylin receptor signaling pathway	1	7	0.00523238839003965	0.265979743160349	ENSG00000148926
BP	GO:1900122	positive regulation of receptor binding	1	7	0.00523238839003965	0.265979743160349	ENSG00000100985
BP	GO:1904798	positive regulation of core promoter binding	1	7	0.00523238839003965	0.265979743160349	ENSG00000111537
BP	GO:2000347	positive regulation of hepatocyte proliferation	1	7	0.00523238839003965	0.265979743160349	ENSG00000118503
MF	GO:0005372	water transmembrane transporter activity	1	5	0.00374015663561515	0.275590488940064	ENSG00000103569
MF	GO:0016019	peptidoglycan receptor activity	1	5	0.00374015663561515	0.275590488940064	ENSG00000008438
MF	GO:0019210	kinase inhibitor activity	1	5	0.00374015663561515	0.275590488940064	ENSG00000185338
MF	GO:0042803	protein homodimerization activity	4	849	0.00372020453353392	0.275590488940064	ENSG00000160654;ENSG00000163993;ENSG00000143184;ENSG00000148346
MF	GO:0045569	TRAIL binding	1	5	0.00374015663561515	0.275590488940064	ENSG00000173535
BP	GO:0001501	skeletal system development	2	153	0.00593580522794625	0.295254073223407	ENSG00000100985;ENSG00000174600
BP	GO:0034695	response to prostaglandin E	1	8	0.00597768492509684	0.295254073223407	ENSG00000069702
BP	GO:0045359	positive regulation of interferon-beta biosynthetic process	1	8	0.00597768492509684	0.295254073223407	ENSG00000164342
BP	GO:0050691	regulation of defense response to virus by host	1	8	0.00597768492509684	0.295254073223407	ENSG00000118503
BP	GO:0050869	negative regulation of B cell activation	1	8	0.00597768492509684	0.295254073223407	ENSG00000118503
BP	GO:0061384	heart trabecula morphogenesis	1	8	0.00597768492509684	0.295254073223407	ENSG00000069702
BP	GO:2000252	negative regulation of feeding behavior	1	8	0.00597768492509684	0.295254073223407	ENSG00000104918
BP	GO:0002221	pattern recognition receptor signaling pathway	1	9	0.00672243575288126	0.31788262087268	ENSG00000008438
BP	GO:0002726	positive regulation of T cell cytokine production	1	9	0.00672243575288126	0.31788262087268	ENSG00000143184
BP	GO:0016045	detection of bacterium	1	9	0.00672243575288126	0.31788262087268	ENSG00000008438
BP	GO:0032680	regulation of tumor necrosis factor production	1	9	0.00672243575288126	0.31788262087268	ENSG00000012223
BP	GO:0034144	negative regulation of toll-like receptor 4 signaling pathway	1	9	0.00672243575288126	0.31788262087268	ENSG00000118503
BP	GO:0034145	positive regulation of toll-like receptor 4 signaling pathway	1	9	0.00672243575288126	0.31788262087268	ENSG00000012223
BP	GO:0034393	positive regulation of smooth muscle cell apoptotic process	1	9	0.00672243575288126	0.31788262087268	ENSG00000111537
BP	GO:0051151	negative regulation of smooth muscle cell differentiation	1	9	0.00672243575288126	0.31788262087268	ENSG00000124882
BP	GO:0051673	membrane disruption in other organism	1	9	0.00672243575288126	0.31788262087268	ENSG00000012223
BP	GO:0060670	branching involved in labyrinthine layer morphogenesis	1	9	0.00672243575288126	0.31788262087268	ENSG00000148926
BP	GO:0071636	positive regulation of transforming growth factor beta production	1	9	0.00672243575288126	0.31788262087268	ENSG00000143184
MF	GO:0015288	porin activity	1	6	0.00448654575715496	0.319381223390692	ENSG00000103569
MF	GO:0042608	T cell receptor binding	1	6	0.00448654575715496	0.319381223390692	ENSG00000160654
BP	GO:0001771	immunological synapse formation	1	10	0.007466641263675	0.334900821385423	ENSG00000180644
BP	GO:0006972	hyperosmotic response	1	10	0.007466641263675	0.334900821385423	ENSG00000164342
BP	GO:0007143	female meiotic nuclear division	1	10	0.007466641263675	0.334900821385423	ENSG00000124882
BP	GO:0030728	ovulation	1	10	0.007466641263675	0.334900821385423	ENSG00000124882
BP	GO:0032609	interferon-gamma production	1	10	0.007466641263675	0.334900821385423	ENSG00000115607
BP	GO:0032691	negative regulation of interleukin-1 beta production	1	10	0.007466641263675	0.334900821385423	ENSG00000118503
BP	GO:0033690	positive regulation of osteoblast proliferation	1	10	0.007466641263675	0.334900821385423	ENSG00000012223
BP	GO:0034138	toll-like receptor 3 signaling pathway	1	10	0.007466641263675	0.334900821385423	ENSG00000164342
BP	GO:0035871	protein K11-linked deubiquitination	1	10	0.007466641263675	0.334900821385423	ENSG00000118503
BP	GO:0045080	positive regulation of chemokine biosynthetic process	1	10	0.007466641263675	0.334900821385423	ENSG00000164342
BP	GO:0045741	positive regulation of epidermal growth factor-activated receptor activity	1	10	0.007466641263675	0.334900821385423	ENSG00000124882
BP	GO:0046425	regulation of JAK-STAT cascade	1	10	0.007466641263675	0.334900821385423	ENSG00000185338
BP	GO:0097186	amelogenesis	1	10	0.007466641263675	0.334900821385423	ENSG00000119535
BP	GO:2001214	positive regulation of vasculogenesis	1	10	0.007466641263675	0.334900821385423	ENSG00000148926
BP	GO:0018108	peptidyl-tyrosine phosphorylation	2	175	0.00769149754202373	0.343722600779083	ENSG00000100368;ENSG00000124882
BP	GO:0001666	response to hypoxia	2	181	0.00820620809724863	0.347797508817186	ENSG00000069702;ENSG00000148926
BP	GO:0002756	MyD88-independent toll-like receptor signaling pathway	1	11	0.00821030184748766	0.347797508817186	ENSG00000164342
BP	GO:0019371	cyclooxygenase pathway	1	11	0.00821030184748766	0.347797508817186	ENSG00000107317
BP	GO:0030431	sleep	1	11	0.00821030184748766	0.347797508817186	ENSG00000168229
BP	GO:0031665	negative regulation of lipopolysaccharide-mediated signaling pathway	1	11	0.00821030184748766	0.347797508817186	ENSG00000012223
BP	GO:0033160	positive regulation of protein import into nucleus, translocation	1	11	0.00821030184748766	0.347797508817186	ENSG00000111537
BP	GO:0034115	negative regulation of heterotypic cell-cell adhesion	1	11	0.00821030184748766	0.347797508817186	ENSG00000136689
BP	GO:0038110	interleukin-2-mediated signaling pathway	1	11	0.00821030184748766	0.347797508817186	ENSG00000100385
BP	GO:0042119	neutrophil activation	1	11	0.00821030184748766	0.347797508817186	ENSG00000115607
BP	GO:0042129	regulation of T cell proliferation	1	11	0.00821030184748766	0.347797508817186	ENSG00000163599
BP	GO:0042532	negative regulation of tyrosine phosphorylation of STAT protein	1	11	0.00821030184748766	0.347797508817186	ENSG00000185338
BP	GO:0043616	keratinocyte proliferation	1	11	0.00821030184748766	0.347797508817186	ENSG00000124882
BP	GO:0045059	positive thymic T cell selection	1	11	0.00821030184748766	0.347797508817186	ENSG00000160654
BP	GO:0045410	positive regulation of interleukin-6 biosynthetic process	1	11	0.00821030184748766	0.347797508817186	ENSG00000124882
BP	GO:0045637	regulation of myeloid cell differentiation	1	11	0.00821030184748766	0.347797508817186	ENSG00000119535
MF	GO:0005114	type II transforming growth factor beta receptor binding	1	7	0.00523238839003965	0.34882589266931	ENSG00000069702
MF	GO:0005506	iron ion binding	2	140	0.00499759709277384	0.34882589266931	ENSG00000148346;ENSG00000012223
MF	GO:0015204	urea transmembrane transporter activity	1	7	0.00523238839003965	0.34882589266931	ENSG00000103569
MF	GO:1990405	protein antigen binding	1	7	0.00523238839003965	0.34882589266931	ENSG00000134539
BP	GO:0007568	aging	2	182	0.00829346628280874	0.350104805018224	ENSG00000148926;ENSG00000104918
CC	GO:0031982	vesicle	2	163	0.00670797808846215	0.355313214373229	ENSG00000136689;ENSG00000133067
BP	GO:0001817	regulation of cytokine production	1	12	0.00895341789405654	0.360500654480164	ENSG00000012223
BP	GO:0002031	G protein-coupled receptor internalization	1	12	0.00895341789405654	0.360500654480164	ENSG00000148926
BP	GO:0002237	response to molecule of bacterial origin	1	12	0.00895341789405654	0.360500654480164	ENSG00000118503
BP	GO:0002430	complement receptor mediated signaling pathway	1	12	0.00895341789405654	0.360500654480164	ENSG00000174600
BP	GO:0002690	positive regulation of leukocyte chemotaxis	1	12	0.00895341789405654	0.360500654480164	ENSG00000143184
BP	GO:0006171	cAMP biosynthetic process	1	12	0.00895341789405654	0.360500654480164	ENSG00000148926
BP	GO:0007252	I-kappaB phosphorylation	1	12	0.00895341789405654	0.360500654480164	ENSG00000164342
BP	GO:0032495	response to muramyl dipeptide	1	12	0.00895341789405654	0.360500654480164	ENSG00000118503
BP	GO:0032695	negative regulation of interleukin-12 production	1	12	0.00895341789405654	0.360500654480164	ENSG00000174600
BP	GO:0045591	positive regulation of regulatory T cell differentiation	1	12	0.00895341789405654	0.360500654480164	ENSG00000185338
BP	GO:0045892	negative regulation of transcription, DNA-templated	3	567	0.00883756870119792	0.360500654480164	ENSG00000143184;ENSG00000111537;ENSG00000124882
BP	GO:0050848	regulation of calcium-mediated signaling	1	12	0.00895341789405654	0.360500654480164	ENSG00000174600
BP	GO:0051549	positive regulation of keratinocyte migration	1	12	0.00895341789405654	0.360500654480164	ENSG00000100985
BP	GO:0071947	protein deubiquitination involved in ubiquitin-dependent protein catabolic process	1	12	0.00895341789405654	0.360500654480164	ENSG00000118503
BP	GO:0030238	male sex determination	1	13	0.00969598979284681	0.37315796679095	ENSG00000168229
BP	GO:0030857	negative regulation of epithelial cell differentiation	1	13	0.00969598979284681	0.37315796679095	ENSG00000111537
BP	GO:0031669	cellular response to nutrient levels	1	13	0.00969598979284681	0.37315796679095	ENSG00000148346
BP	GO:0032780	negative regulation of ATPase activity	1	13	0.00969598979284681	0.37315796679095	ENSG00000012223
BP	GO:0035723	interleukin-15-mediated signaling pathway	1	13	0.00969598979284681	0.37315796679095	ENSG00000100385
BP	GO:0043116	negative regulation of vascular permeability	1	13	0.00969598979284681	0.37315796679095	ENSG00000148926
BP	GO:0045078	positive regulation of interferon-gamma biosynthetic process	1	13	0.00969598979284681	0.37315796679095	ENSG00000164342
BP	GO:0045779	negative regulation of bone resorption	1	13	0.00969598979284681	0.37315796679095	ENSG00000118503
BP	GO:0046426	negative regulation of JAK-STAT cascade	1	13	0.00969598979284681	0.37315796679095	ENSG00000185338
BP	GO:0050707	regulation of cytokine secretion	1	13	0.00969598979284681	0.37315796679095	ENSG00000185338
BP	GO:0050713	negative regulation of interleukin-1 beta secretion	1	13	0.00969598979284681	0.37315796679095	ENSG00000118503
BP	GO:0060317	cardiac epithelial to mesenchymal transition	1	13	0.00969598979284681	0.37315796679095	ENSG00000069702
BP	GO:0060389	pathway-restricted SMAD protein phosphorylation	1	13	0.00969598979284681	0.37315796679095	ENSG00000069702
BP	GO:1903364	positive regulation of cellular protein catabolic process	1	13	0.00969598979284681	0.37315796679095	ENSG00000118503
MF	GO:0008236	serine-type peptidase activity	2	151	0.00578660810217021	0.374720547543384	ENSG00000012223;ENSG00000100453
MF	GO:0016494	C-X-C chemokine receptor activity	1	8	0.00597768492509684	0.374720547543384	ENSG00000163464
MF	GO:0016500	protein-hormone receptor activity	1	8	0.00597768492509684	0.374720547543384	ENSG00000133067
MF	GO:0042379	chemokine receptor binding	1	8	0.00597768492509684	0.374720547543384	ENSG00000143184
BP	GO:0010759	positive regulation of macrophage chemotaxis	1	14	0.0104380179330518	0.39547769808457	ENSG00000174600
BP	GO:0032700	negative regulation of interleukin-17 production	1	14	0.0104380179330518	0.39547769808457	ENSG00000111537
BP	GO:0033673	negative regulation of kinase activity	1	14	0.0104380179330518	0.39547769808457	ENSG00000185338
BP	GO:0050777	negative regulation of immune response	1	14	0.0104380179330518	0.39547769808457	ENSG00000163599
BP	GO:0060038	cardiac muscle cell proliferation	1	14	0.0104380179330518	0.39547769808457	ENSG00000069702
MF	GO:0008201	heparin binding	2	161	0.00655006962574331	0.404563123942969	ENSG00000069702;ENSG00000012223
MF	GO:0004713	protein tyrosine kinase activity	2	164	0.00678758002810734	0.40725480168644	ENSG00000100368;ENSG00000124882
MF	GO:0005501	retinoid binding	1	9	0.00672243575288126	0.40725480168644	ENSG00000107317
BP	GO:0001913	T cell mediated cytotoxicity	1	15	0.0111795027035929	0.413302827223737	ENSG00000180644
BP	GO:0003073	regulation of systemic arterial blood pressure	1	15	0.0111795027035929	0.413302827223737	ENSG00000148926
BP	GO:0010820	positive regulation of T cell chemotaxis	1	15	0.0111795027035929	0.413302827223737	ENSG00000143184
BP	GO:0044130	negative regulation of growth of symbiont in host	1	15	0.0111795027035929	0.413302827223737	ENSG00000164047
BP	GO:0045824	negative regulation of innate immune response	1	15	0.0111795027035929	0.413302827223737	ENSG00000118503
BP	GO:0060347	heart trabecula formation	1	15	0.0111795027035929	0.413302827223737	ENSG00000069702
BP	GO:0070374	positive regulation of ERK1 and ERK2 cascade	2	212	0.0111032304029997	0.413302827223737	ENSG00000170962;ENSG00000143184
BP	GO:1903543	positive regulation of exosomal secretion	1	15	0.0111795027035929	0.413302827223737	ENSG00000111537
BP	GO:0016477	cell migration	2	218	0.0117089333694182	0.43156793687886	ENSG00000069702;ENSG00000118503
BP	GO:0001516	prostaglandin biosynthetic process	1	16	0.0119204444931202	0.432825663143054	ENSG00000107317
BP	GO:0006833	water transport	1	16	0.0119204444931202	0.432825663143054	ENSG00000103569
BP	GO:0030889	negative regulation of B cell proliferation	1	16	0.0119204444931202	0.432825663143054	ENSG00000163599
BP	GO:0051044	positive regulation of membrane protein ectodomain proteolysis	1	16	0.0119204444931202	0.432825663143054	ENSG00000111537
BP	GO:0060216	definitive hemopoiesis	1	16	0.0119204444931202	0.432825663143054	ENSG00000069702
BP	GO:0044267	cellular protein metabolic process	2	221	0.0120171431275947	0.433754870285963	ENSG00000100368;ENSG00000012223
BP	GO:0051260	protein homooligomerization	2	221	0.0120171431275947	0.433754870285963	ENSG00000160654;ENSG00000180644
BP	GO:0002407	dendritic cell chemotaxis	1	17	0.0126608436900122	0.450327384892562	ENSG00000163464
BP	GO:0008209	androgen metabolic process	1	17	0.0126608436900122	0.450327384892562	ENSG00000148926
BP	GO:0030225	macrophage differentiation	1	17	0.0126608436900122	0.450327384892562	ENSG00000100985
BP	GO:0060749	mammary gland alveolus development	1	17	0.0126608436900122	0.450327384892562	ENSG00000109321
BP	GO:0071360	cellular response to exogenous dsRNA	1	17	0.0126608436900122	0.450327384892562	ENSG00000164342
BP	GO:0007250	activation of NF-kappaB-inducing kinase activity	1	18	0.0134007006823764	0.472510255274542	ENSG00000164342
BP	GO:0043551	regulation of phosphatidylinositol 3-kinase activity	1	18	0.0134007006823764	0.472510255274542	ENSG00000185338
BP	GO:0071354	cellular response to interleukin-6	1	18	0.0134007006823764	0.472510255274542	ENSG00000164047
MF	GO:0016787	hydrolase activity	5	1680	0.00819680340909318	0.47847092566189	ENSG00000100985;ENSG00000169397;ENSG00000118503;ENSG00000012223;ENSG00000100453
MF	GO:0042802	identical protein binding	4	1069	0.00831628037459952	0.47847092566189	ENSG00000100985;ENSG00000164342;ENSG00000118503;ENSG00000180644
MF	GO:0050786	RAGE receptor binding	1	11	0.00821030184748766	0.47847092566189	ENSG00000163993
BP	GO:0001774	microglial cell activation	1	19	0.0141400158580491	0.492880552766282	ENSG00000164342
BP	GO:0045954	positive regulation of natural killer cell mediated cytotoxicity	1	19	0.0141400158580491	0.492880552766282	ENSG00000115607
BP	GO:0050730	regulation of peptidyl-tyrosine phosphorylation	1	19	0.0141400158580491	0.492880552766282	ENSG00000170962
BP	GO:0070266	necroptotic process	1	19	0.0141400158580491	0.492880552766282	ENSG00000164342
MF	GO:0015250	water channel activity	1	12	0.00895341789405654	0.501391402067166	ENSG00000103569
MF	GO:0061578	Lys63-specific deubiquitinase activity	1	12	0.00895341789405654	0.501391402067166	ENSG00000118503
BP	GO:0001556	oocyte maturation	1	20	0.014878789604596	0.509891104427165	ENSG00000124882
BP	GO:0001916	positive regulation of T cell mediated cytotoxicity	1	20	0.014878789604596	0.509891104427165	ENSG00000143184
BP	GO:0032722	positive regulation of chemokine production	1	20	0.014878789604596	0.509891104427165	ENSG00000164342
BP	GO:0036120	cellular response to platelet-derived growth factor stimulus	1	20	0.014878789604596	0.509891104427165	ENSG00000170962
BP	GO:0042267	natural killer cell mediated cytotoxicity	1	20	0.014878789604596	0.509891104427165	ENSG00000100453
BP	GO:0045987	positive regulation of smooth muscle contraction	1	20	0.014878789604596	0.509891104427165	ENSG00000163421
BP	GO:0002026	regulation of the force of heart contraction	1	21	0.0156170223093119	0.526319536391175	ENSG00000148926
BP	GO:0006970	response to osmotic stress	1	21	0.0156170223093119	0.526319536391175	ENSG00000103569
BP	GO:0033141	positive regulation of peptidyl-serine phosphorylation of STAT protein	1	21	0.0156170223093119	0.526319536391175	ENSG00000111537
BP	GO:0042246	tissue regeneration	1	21	0.0156170223093119	0.526319536391175	ENSG00000133067
BP	GO:0045672	positive regulation of osteoclast differentiation	1	21	0.0156170223093119	0.526319536391175	ENSG00000111537
BP	GO:0045742	positive regulation of epidermal growth factor receptor signaling pathway	1	21	0.0156170223093119	0.526319536391175	ENSG00000100985
CC	GO:0036020	endolysosome membrane	1	14	0.0104380179330518	0.536134557470386	ENSG00000164342
BP	GO:0001525	angiogenesis	2	257	0.0159877940041695	0.537330817770987	ENSG00000163421;ENSG00000124882
BP	GO:0006693	prostaglandin metabolic process	1	22	0.0163547143592215	0.543671703494556	ENSG00000107317
BP	GO:0043393	regulation of protein binding	1	22	0.0163547143592215	0.543671703494556	ENSG00000069702
BP	GO:0050806	positive regulation of synaptic transmission	1	22	0.0163547143592215	0.543671703494556	ENSG00000104918
BP	GO:0070423	nucleotide-binding oligomerization domain containing signaling pathway	1	22	0.0163547143592215	0.543671703494556	ENSG00000118503
BP	GO:0000060	protein import into nucleus, translocation	1	23	0.0170918661410789	0.562050584693161	ENSG00000111537
BP	GO:0010460	positive regulation of heart rate	1	23	0.0170918661410789	0.562050584693161	ENSG00000148926
BP	GO:0031954	positive regulation of protein autophosphorylation	1	23	0.0170918661410789	0.562050584693161	ENSG00000170962
BP	GO:0090023	positive regulation of neutrophil chemotaxis	1	23	0.0170918661410789	0.562050584693161	ENSG00000143184
MF	GO:0005149	interleukin-1 receptor binding	1	14	0.0104380179330518	0.569346432711914	ENSG00000136689
MF	GO:0048185	activin binding	1	14	0.0104380179330518	0.569346432711914	ENSG00000069702
CC	GO:0000139	Golgi membrane	3	639	0.0121954399057902	0.574201962230953	ENSG00000164342;ENSG00000170962;ENSG00000109321
CC	GO:0005768	endosome	3	636	0.0120428383638707	0.574201962230953	ENSG00000164342;ENSG00000100385;ENSG00000180644
CC	GO:0042101	T cell receptor complex	1	16	0.0119204444931202	0.574201962230953	ENSG00000160654
BP	GO:0030595	leukocyte chemotaxis	1	24	0.0178284780413683	0.578477213044397	ENSG00000163739
BP	GO:0032733	positive regulation of interleukin-10 production	1	24	0.0178284780413683	0.578477213044397	ENSG00000143184
BP	GO:0035458	cellular response to interferon-beta	1	24	0.0178284780413683	0.578477213044397	ENSG00000164342
BP	GO:0035666	TRIF-dependent toll-like receptor signaling pathway	1	24	0.0178284780413683	0.578477213044397	ENSG00000164342
BP	GO:0045671	negative regulation of osteoclast differentiation	1	24	0.0178284780413683	0.578477213044397	ENSG00000164342
MF	GO:0005024	transforming growth factor beta-activated receptor activity	1	15	0.0111795027035929	0.579677917964076	ENSG00000069702
MF	GO:0005161	platelet-derived growth factor receptor binding	1	15	0.0111795027035929	0.579677917964076	ENSG00000170962
MF	GO:0030246	carbohydrate binding	2	210	0.0109045230166109	0.579677917964076	ENSG00000205810;ENSG00000134539
MF	GO:0046935	1-phosphatidylinositol-3-kinase regulator activity	1	15	0.0111795027035929	0.579677917964076	ENSG00000185338
CC	GO:0031904	endosome lumen	1	17	0.0126608436900122	0.580003514988397	ENSG00000180644
BP	GO:0055010	ventricular cardiac muscle tissue morphogenesis	1	25	0.018564550446304	0.594455421115247	ENSG00000069702
BP	GO:0071353	cellular response to interleukin-4	1	25	0.018564550446304	0.594455421115247	ENSG00000143184
BP	GO:0097755	positive regulation of blood vessel diameter	1	25	0.018564550446304	0.594455421115247	ENSG00000148926
BP	GO:1900740	positive regulation of protein insertion into mitochondrial membrane involved in apoptotic signaling pathway	1	25	0.018564550446304	0.594455421115247	ENSG00000100453
BP	GO:2001243	negative regulation of intrinsic apoptotic signaling pathway	1	25	0.018564550446304	0.594455421115247	ENSG00000100985
MF	GO:0005159	insulin-like growth factor receptor binding	1	16	0.0119204444931202	0.610559352086642	ENSG00000185338
BP	GO:0031334	positive regulation of protein complex assembly	1	26	0.0193000837418305	0.613179743881074	ENSG00000111537
BP	GO:0032728	positive regulation of interferon-beta production	1	26	0.0193000837418305	0.613179743881074	ENSG00000164342
BP	GO:0034620	cellular response to unfolded protein	1	26	0.0193000837418305	0.613179743881074	ENSG00000173110
BP	GO:0045840	positive regulation of mitotic nuclear division	1	27	0.0200350783136229	0.633233045145595	ENSG00000124882
BP	GO:0055074	calcium ion homeostasis	1	27	0.0200350783136229	0.633233045145595	ENSG00000148926
MF	GO:0042834	peptidoglycan binding	1	17	0.0126608436900122	0.640669198771702	ENSG00000008438
BP	GO:0007259	JAK-STAT cascade	1	28	0.0207695345470869	0.651383859831516	ENSG00000185338
BP	GO:0032757	positive regulation of interleukin-8 production	1	28	0.0207695345470869	0.651383859831516	ENSG00000164342
BP	GO:0045736	negative regulation of cyclin-dependent protein serine/threonine kinase activity	1	28	0.0207695345470869	0.651383859831516	ENSG00000118503
BP	GO:0006401	RNA catabolic process	1	29	0.0215034528273589	0.655855311234445	ENSG00000169397
BP	GO:0010803	regulation of tumor necrosis factor-mediated signaling pathway	1	29	0.0215034528273589	0.655855311234445	ENSG00000118503
BP	GO:0019933	cAMP-mediated signaling	1	29	0.0215034528273589	0.655855311234445	ENSG00000148926
BP	GO:0030511	positive regulation of transforming growth factor beta receptor signaling pathway	1	29	0.0215034528273589	0.655855311234445	ENSG00000069702
BP	GO:0032715	negative regulation of interleukin-6 production	1	29	0.0215034528273589	0.655855311234445	ENSG00000118503
BP	GO:0035987	endodermal cell differentiation	1	29	0.0215034528273589	0.655855311234445	ENSG00000100985
BP	GO:0045740	positive regulation of DNA replication	1	29	0.0215034528273589	0.655855311234445	ENSG00000124882
BP	GO:0048589	developmental growth	1	29	0.0215034528273589	0.655855311234445	ENSG00000148926
BP	GO:0051085	chaperone cofactor-dependent protein refolding	1	29	0.0215034528273589	0.655855311234445	ENSG00000173110
BP	GO:0051281	positive regulation of release of sequestered calcium ion into cytosol	1	29	0.0215034528273589	0.655855311234445	ENSG00000143184
BP	GO:0070536	protein K63-linked deubiquitination	1	29	0.0215034528273589	0.655855311234445	ENSG00000118503
BP	GO:0038111	interleukin-7-mediated signaling pathway	1	30	0.0222368335393065	0.664924924459655	ENSG00000185338
BP	GO:0038128	ERBB2 signaling pathway	1	30	0.0222368335393065	0.664924924459655	ENSG00000124882
BP	GO:0043388	positive regulation of DNA binding	1	30	0.0222368335393065	0.664924924459655	ENSG00000100985
BP	GO:0048008	platelet-derived growth factor receptor signaling pathway	1	30	0.0222368335393065	0.664924924459655	ENSG00000170962
BP	GO:0050832	defense response to fungus	1	30	0.0222368335393065	0.664924924459655	ENSG00000115523
BP	GO:0071108	protein K48-linked deubiquitination	1	30	0.0222368335393065	0.664924924459655	ENSG00000118503
BP	GO:0090200	positive regulation of release of cytochrome c from mitochondria	1	30	0.0222368335393065	0.664924924459655	ENSG00000100985
BP	GO:2000145	regulation of cell motility	1	30	0.0222368335393065	0.664924924459655	ENSG00000124882
CC	GO:0005942	phosphatidylinositol 3-kinase complex	1	21	0.0156170223093119	0.678739815750864	ENSG00000185338
CC	GO:0031410	cytoplasmic vesicle	3	699	0.015483446924628	0.678739815750864	ENSG00000185338;ENSG00000148346;ENSG00000180644
BP	GO:0043542	endothelial cell migration	1	31	0.0229696770675284	0.685159071451949	ENSG00000163993
BP	GO:0032480	negative regulation of type I interferon production	1	32	0.0237019837963549	0.70185485998915	ENSG00000118503
BP	GO:0070207	protein homotrimerization	1	32	0.0237019837963549	0.70185485998915	ENSG00000148346
BP	GO:0097192	extrinsic apoptotic signaling pathway in absence of ligand	1	32	0.0237019837963549	0.70185485998915	ENSG00000148346
BP	GO:0030073	insulin secretion	1	33	0.0244337541098476	0.718293494313592	ENSG00000136689
BP	GO:0042594	response to starvation	1	33	0.0244337541098476	0.718293494313592	ENSG00000148926
BP	GO:0048247	lymphocyte chemotaxis	1	33	0.0244337541098476	0.718293494313592	ENSG00000143184
BP	GO:0043330	response to exogenous dsRNA	1	34	0.0251649883917999	0.734480522440093	ENSG00000164342
BP	GO:1902042	negative regulation of extrinsic apoptotic signaling pathway via death domain receptors	1	34	0.0251649883917999	0.734480522440093	ENSG00000118503
BP	GO:2000352	negative regulation of endothelial cell apoptotic process	1	34	0.0251649883917999	0.734480522440093	ENSG00000118503
MF	GO:0042623	ATPase activity, coupled	1	20	0.014878789604596	0.743939480229798	ENSG00000173110
BP	GO:0032481	positive regulation of type I interferon production	1	35	0.0258956870257374	0.745111749325462	ENSG00000164342
BP	GO:0042026	protein refolding	1	35	0.0258956870257374	0.745111749325462	ENSG00000173110
BP	GO:0045765	regulation of angiogenesis	1	35	0.0258956870257374	0.745111749325462	ENSG00000163421
BP	GO:0046627	negative regulation of insulin receptor signaling pathway	1	35	0.0258956870257374	0.745111749325462	ENSG00000185338
BP	GO:0060349	bone morphogenesis	1	35	0.0258956870257374	0.745111749325462	ENSG00000012223
BP	GO:0071276	cellular response to cadmium ion	1	35	0.0258956870257374	0.745111749325462	ENSG00000100985
CC	GO:0031528	microvillus membrane	1	24	0.0178284780413683	0.755481757002982	ENSG00000163993
BP	GO:0010634	positive regulation of epithelial cell migration	1	36	0.0266258503949174	0.762524354032845	ENSG00000111537
BP	GO:0034614	cellular response to reactive oxygen species	1	36	0.0266258503949174	0.762524354032845	ENSG00000100985
MF	GO:0030159	receptor signaling complex scaffold activity	1	22	0.0163547143592215	0.763220003430336	ENSG00000160654
MF	GO:0044183	protein binding involved in protein folding	1	22	0.0163547143592215	0.763220003430336	ENSG00000173110
MF	GO:0046914	transition metal ion binding	1	22	0.0163547143592215	0.763220003430336	ENSG00000163993
MF	GO:0050431	transforming growth factor beta binding	1	22	0.0163547143592215	0.763220003430336	ENSG00000069702
MF	GO:0051787	misfolded protein binding	1	22	0.0163547143592215	0.763220003430336	ENSG00000173110
MF	GO:0070530	K63-linked polyubiquitin modification-dependent protein binding	1	21	0.0156170223093119	0.763220003430336	ENSG00000118503
BP	GO:0001837	epithelial to mesenchymal transition	1	37	0.0273554788823298	0.776132191545172	ENSG00000069702
BP	GO:0007585	respiratory gaseous exchange	1	37	0.0273554788823298	0.776132191545172	ENSG00000100368
BP	GO:0007588	excretion	1	37	0.0273554788823298	0.776132191545172	ENSG00000103569
BP	GO:0030574	collagen catabolic process	1	37	0.0273554788823298	0.776132191545172	ENSG00000100985
MF	GO:0017134	fibroblast growth factor binding	1	23	0.0170918661410789	0.788855360357488	ENSG00000069702
BP	GO:0007163	establishment or maintenance of cell polarity	1	38	0.028084572870697	0.789474168254617	ENSG00000160654
BP	GO:0008015	blood circulation	1	38	0.028084572870697	0.789474168254617	ENSG00000148926
BP	GO:0060045	positive regulation of cardiac muscle cell proliferation	1	38	0.028084572870697	0.789474168254617	ENSG00000069702
BP	GO:0060412	ventricular septum morphogenesis	1	38	0.028084572870697	0.789474168254617	ENSG00000069702
CC	GO:0045334	clathrin-coated endocytic vesicle	1	26	0.0193000837418305	0.797893705912262	ENSG00000163599
BP	GO:0001895	retina homeostasis	1	39	0.028813132742474	0.800729429289709	ENSG00000012223
BP	GO:0002224	toll-like receptor signaling pathway	1	39	0.028813132742474	0.800729429289709	ENSG00000164342
BP	GO:0009409	response to cold	1	39	0.028813132742474	0.800729429289709	ENSG00000148926
BP	GO:0030217	T cell differentiation	1	39	0.028813132742474	0.800729429289709	ENSG00000160654
BP	GO:0045429	positive regulation of nitric oxide biosynthetic process	1	39	0.028813132742474	0.800729429289709	ENSG00000111537
BP	GO:0007566	embryo implantation	1	40	0.0295411588798484	0.819095768941251	ENSG00000100985
BP	GO:0042130	negative regulation of T cell proliferation	1	41	0.0302686516647413	0.833583635010933	ENSG00000163599
BP	GO:0043124	negative regulation of I-kappaB kinase/NF-kappaB signaling	1	41	0.0302686516647413	0.833583635010933	ENSG00000118503
BP	GO:0051209	release of sequestered calcium ion into cytosol	1	41	0.0302686516647413	0.833583635010933	ENSG00000143184
MF	GO:0005504	fatty acid binding	1	25	0.018564550446304	0.847512085592141	ENSG00000107317
BP	GO:0002548	monocyte chemotaxis	1	43	0.0317220387034319	0.871641604013219	ENSG00000143184
BP	GO:0090501	RNA phosphodiester bond hydrolysis	1	45	0.0331732969085803	0.909470162437483	ENSG00000169397
BP	GO:0010508	positive regulation of autophagy	1	46	0.0338981286505469	0.9272582276607	ENSG00000111537
MF	GO:0005539	glycosaminoglycan binding	1	28	0.0207695345470869	0.937978979545859	ENSG00000069702
BP	GO:0035722	interleukin-12-mediated signaling pathway	1	47	0.034622429325961	0.940743068545043	ENSG00000111537
BP	GO:0042110	T cell activation	1	47	0.034622429325961	0.940743068545043	ENSG00000160654
BP	GO:1904707	positive regulation of vascular smooth muscle cell proliferation	1	47	0.034622429325961	0.940743068545043	ENSG00000100985
MF	GO:0043539	protein serine/threonine kinase activator activity	1	29	0.0215034528273589	0.950678967104287	ENSG00000012223
MF	GO:0048020	CCR chemokine receptor binding	1	29	0.0215034528273589	0.950678967104287	ENSG00000143184
MF	GO:0004540	ribonuclease activity	1	30	0.0222368335393065	0.962831967681312	ENSG00000169397
MF	GO:0015267	channel activity	1	30	0.0222368335393065	0.962831967681312	ENSG00000103569
BP	GO:0032720	negative regulation of tumor necrosis factor production	1	49	0.0360694389970945	0.973555654346357	ENSG00000118503
BP	GO:0045668	negative regulation of osteoblast differentiation	1	49	0.0360694389970945	0.973555654346357	ENSG00000109321
BP	GO:0051591	response to cAMP	1	49	0.0360694389970945	0.973555654346357	ENSG00000109321
MF	GO:0008270	zinc ion binding	3	817	0.0232816116996018	0.997783358554363	ENSG00000100985;ENSG00000118503;ENSG00000008438
BP	GO:0000122	negative regulation of transcription by RNA polymerase II	1	830	0.465509767618186	1	ENSG00000111537
MF	GO:0000166	nucleotide binding	1	1815	0.748831454589842	1	ENSG00000173110
BP	GO:0000187	activation of MAPK activity	1	123	0.0881439182049112	1	ENSG00000163421
MF	GO:0000287	magnesium ion binding	1	210	0.145856860622212	1	ENSG00000163993
BP	GO:0001570	vasculogenesis	1	60	0.0439901836141846	1	ENSG00000148926
MF	GO:0001664	G protein-coupled receptor binding	1	64	0.0468546548738134	1	ENSG00000163421
CC	GO:0001772	immunological synapse	1	35	0.0258956870257374	1	ENSG00000100453
BP	GO:0001843	neural tube closure	1	84	0.0610516661371346	1	ENSG00000148926
BP	GO:0001889	liver development	1	86	0.0624599484117955	1	ENSG00000069702
BP	GO:0001932	regulation of protein phosphorylation	1	59	0.0432727523152185	1	ENSG00000185338
BP	GO:0001938	positive regulation of endothelial cell proliferation	1	73	0.0532690821753582	1	ENSG00000183625
BP	GO:0003007	heart morphogenesis	1	52	0.0382359799974542	1	ENSG00000069702
BP	GO:0003151	outflow tract morphogenesis	1	54	0.0396776960817572	1	ENSG00000069702
MF	GO:0003676	nucleic acid binding	1	1427	0.661288440051254	1	ENSG00000169397
MF	GO:0003677	DNA binding	3	2286	0.244483101452718	1	ENSG00000124107;ENSG00000118503;ENSG00000012223
MF	GO:0003723	RNA binding	1	1519	0.684414478362212	1	ENSG00000164342
MF	GO:0003725	double-stranded RNA binding	1	69	0.0504234507692812	1	ENSG00000164342
MF	GO:0003729	mRNA binding	1	171	0.120441041931902	1	ENSG00000124107
MF	GO:0003824	catalytic activity	1	533	0.330520822882257	1	ENSG00000118503
MF	GO:0004175	endopeptidase activity	1	99	0.0715635982755879	1	ENSG00000100985
MF	GO:0004222	metalloendopeptidase activity	1	112	0.0805808403343858	1	ENSG00000100985
MF	GO:0004518	nuclease activity	1	133	0.0949666612627382	1	ENSG00000169397
MF	GO:0004519	endonuclease activity	1	87	0.0631633152598216	1	ENSG00000169397
MF	GO:0004842	ubiquitin-protein transferase activity	1	308	0.206596441158062	1	ENSG00000118503
MF	GO:0004843	thiol-dependent ubiquitin-specific protease activity	1	111	0.0798902557829129	1	ENSG00000118503
MF	GO:0004860	protein kinase inhibitor activity	1	34	0.0251649883917999	1	ENSG00000185338
MF	GO:0004866	endopeptidase inhibitor activity	1	38	0.028084572870697	1	ENSG00000124107
MF	GO:0004867	serine-type endopeptidase inhibitor activity	1	94	0.0680724642593429	1	ENSG00000124107
MF	GO:0004869	cysteine-type endopeptidase inhibitor activity	1	36	0.0266258503949174	1	ENSG00000012223
MF	GO:0005102	signaling receptor binding	2	408	0.0375922368576329	1	ENSG00000163739;ENSG00000148926
MF	GO:0005160	transforming growth factor beta receptor binding	1	42	0.0309956114788066	1	ENSG00000069702
MF	GO:0005509	calcium ion binding	2	706	0.0981327420274909	1	ENSG00000163993;ENSG00000180644
MF	GO:0005518	collagen binding	1	65	0.0475694610844721	1	ENSG00000100985
MF	GO:0005524	ATP binding	1	1491	0.677544553886355	1	ENSG00000173110
CC	GO:0005634	nucleus	9	6550	0.0510041917024647	1	ENSG00000163993;ENSG00000173110;ENSG00000185338;ENSG00000118503;ENSG00000107317;ENSG00000104918;ENSG00000012223;ENSG00000100453;ENSG00000109321
CC	GO:0005654	nucleoplasm	1	3196	0.914798955808341	1	ENSG00000185338
CC	GO:0005739	mitochondrion	1	1522	0.685142001938362	1	ENSG00000100453
CC	GO:0005764	lysosome	1	381	0.249077257872655	1	ENSG00000118503
CC	GO:0005765	lysosomal membrane	1	290	0.195765999799628	1	ENSG00000164342
CC	GO:0005769	early endosome	1	261	0.178012341764652	1	ENSG00000164342
CC	GO:0005783	endoplasmic reticulum	2	1491	0.307719426933337	1	ENSG00000164342;ENSG00000107317
CC	GO:0005788	endoplasmic reticulum lumen	1	298	0.200597250116628	1	ENSG00000170962
CC	GO:0005789	endoplasmic reticulum membrane	3	972	0.0362329597396223	1	ENSG00000164342;ENSG00000107317;ENSG00000109321
CC	GO:0005791	rough endoplasmic reticulum	1	66	0.048283743404436	1	ENSG00000107317
CC	GO:0005794	Golgi apparatus	2	1289	0.251433391913745	1	ENSG00000107317;ENSG00000163599
CC	GO:0005814	centriole	1	135	0.096325210694109	1	ENSG00000173110
CC	GO:0005829	cytosol	8	5025	0.0313359730525037	1	ENSG00000173110;ENSG00000185338;ENSG00000118503;ENSG00000148346;ENSG00000100385;ENSG00000100453;ENSG00000198574;ENSG00000180644
BP	GO:0006469	negative regulation of protein kinase activity	1	80	0.0582288969089369	1	ENSG00000185338
BP	GO:0006629	lipid metabolic process	2	539	0.0617605759318083	1	ENSG00000136689;ENSG00000107317
BP	GO:0006631	fatty acid metabolic process	1	159	0.112473160388912	1	ENSG00000107317
BP	GO:0006633	fatty acid biosynthetic process	1	70	0.0511356412742782	1	ENSG00000107317
BP	GO:0006811	ion transport	2	671	0.0900777495272713	1	ENSG00000148346;ENSG00000012223
BP	GO:0006879	cellular iron ion homeostasis	1	59	0.0432727523152185	1	ENSG00000148346
BP	GO:0006888	ER to Golgi vesicle-mediated transport	1	197	0.137465716237612	1	ENSG00000109321
BP	GO:0006974	cellular response to DNA damage stimulus	1	488	0.307354079886789	1	ENSG00000163599
BP	GO:0006979	response to oxidative stress	1	128	0.0915615493379158	1	ENSG00000148346
BP	GO:0006986	response to unfolded protein	1	69	0.0504234507692812	1	ENSG00000173110
BP	GO:0007010	cytoskeleton organization	1	173	0.12176220804626	1	ENSG00000118503
BP	GO:0007050	cell cycle arrest	1	138	0.0983592987761152	1	ENSG00000111537
BP	GO:0007155	cell adhesion	2	626	0.0800376482251481	1	ENSG00000119535;ENSG00000183625
BP	GO:0007179	transforming growth factor beta receptor signaling pathway	1	101	0.0729564703184823	1	ENSG00000069702
BP	GO:0007188	adenylate cyclase-modulating G protein-coupled receptor signaling pathway	1	58	0.0425547948697846	1	ENSG00000183625
BP	GO:0007189	adenylate cyclase-activating G protein-coupled receptor signaling pathway	1	103	0.0743473001491505	1	ENSG00000148926
BP	GO:0007200	phospholipase C-activating G protein-coupled receptor signaling pathway	1	59	0.0432727523152185	1	ENSG00000174600
BP	GO:0007218	neuropeptide signaling pathway	1	103	0.0743473001491505	1	ENSG00000163421
BP	GO:0007249	I-kappaB kinase/NF-kappaB signaling	1	64	0.0468546548738134	1	ENSG00000164342
BP	GO:0007275	multicellular organism development	2	1132	0.207983488839205	1	ENSG00000170962;ENSG00000124882
BP	GO:0007283	spermatogenesis	1	459	0.292011200974773	1	ENSG00000163421
BP	GO:0007399	nervous system development	1	527	0.327476246817247	1	ENSG00000163739
BP	GO:0007507	heart development	1	233	0.160507722203975	1	ENSG00000148926
BP	GO:0007565	female pregnancy	1	97	0.0701686810916404	1	ENSG00000148926
BP	GO:0007623	circadian rhythm	1	89	0.0645685022251476	1	ENSG00000163421
MF	GO:0008047	enzyme activator activity	1	53	0.0389571022454667	1	ENSG00000163739
BP	GO:0008152	metabolic process	1	190	0.132914094447695	1	ENSG00000118503
CC	GO:0008180	COP9 signalosome	1	35	0.0258956870257374	1	ENSG00000173110
MF	GO:0008234	cysteine-type peptidase activity	1	158	0.111805995183936	1	ENSG00000118503
MF	GO:0008237	metallopeptidase activity	1	165	0.116465878969114	1	ENSG00000100985
BP	GO:0008584	male gonad development	1	107	0.0771228448686501	1	ENSG00000164342
BP	GO:0009611	response to wounding	1	75	0.0546887709985668	1	ENSG00000148926
BP	GO:0009612	response to mechanical stimulus	1	68	0.0497107378721904	1	ENSG00000104918
BP	GO:0009653	anatomical structure morphogenesis	1	117	0.084026172184521	1	ENSG00000124882
BP	GO:0009887	animal organ morphogenesis	1	116	0.0833381167270071	1	ENSG00000124882
BP	GO:0009968	negative regulation of signal transduction	1	64	0.0468546548738134	1	ENSG00000185338
CC	GO:0010008	endosome membrane	1	231	0.159243545776356	1	ENSG00000164342
BP	GO:0010466	negative regulation of peptidase activity	1	122	0.0874588857201669	1	ENSG00000124107
BP	GO:0010629	negative regulation of gene expression	1	258	0.176154043315023	1	ENSG00000111537
BP	GO:0010951	negative regulation of endopeptidase activity	1	142	0.101064457214066	1	ENSG00000124107
CC	GO:0012507	ER to Golgi transport vesicle membrane	1	55	0.0403977618845281	1	ENSG00000109321
BP	GO:0014068	positive regulation of phosphatidylinositol 3-kinase signaling	1	88	0.0638661664078329	1	ENSG00000170962
BP	GO:0014070	response to organic cyclic compound	1	124	0.0888284481236818	1	ENSG00000109321
MF	GO:0015026	coreceptor activity	1	35	0.0258956870257374	1	ENSG00000069702
BP	GO:0015031	protein transport	1	652	0.388195916226866	1	ENSG00000160654
BP	GO:0016032	viral process	2	459	0.0464710126775275	1	ENSG00000100385;ENSG00000183625
BP	GO:0016055	Wnt signaling pathway	1	224	0.154804260299963	1	ENSG00000133067
CC	GO:0016323	basolateral plasma membrane	1	194	0.135517887548813	1	ENSG00000103569
BP	GO:0016567	protein ubiquitination	2	557	0.065409804291028	1	ENSG00000185338;ENSG00000118503
BP	GO:0016579	protein deubiquitination	1	261	0.178012341764652	1	ENSG00000118503
CC	GO:0016604	nuclear body	1	287	0.193946934225129	1	ENSG00000163993
MF	GO:0016740	transferase activity	1	1812	0.748248102463144	1	ENSG00000118503
MF	GO:0016853	isomerase activity	1	132	0.0942866382619281	1	ENSG00000107317
MF	GO:0016887	ATPase activity	1	226	0.156074959733335	1	ENSG00000173110
BP	GO:0019233	sensory perception of pain	1	55	0.0403977618845281	1	ENSG00000163421
MF	GO:0019899	enzyme binding	2	375	0.0322441780646481	1	ENSG00000173110;ENSG00000124107
MF	GO:0019900	kinase binding	1	99	0.0715635982755879	1	ENSG00000118503
MF	GO:0019901	protein kinase binding	1	466	0.295744786352846	1	ENSG00000185338
MF	GO:0019955	cytokine binding	1	42	0.0309956114788066	1	ENSG00000119535
BP	GO:0022617	extracellular matrix disassembly	1	59	0.0432727523152185	1	ENSG00000100985
BP	GO:0030036	actin cytoskeleton organization	1	164	0.115801647053496	1	ENSG00000163739
BP	GO:0030154	cell differentiation	1	935	0.50654805372896	1	ENSG00000124882
MF	GO:0030165	PDZ domain binding	1	89	0.0645685022251476	1	ENSG00000069702
BP	GO:0030198	extracellular matrix organization	1	212	0.147140704842606	1	ENSG00000100985
BP	GO:0030216	keratinocyte differentiation	1	75	0.0546887709985668	1	ENSG00000124882
MF	GO:0030414	peptidase inhibitor activity	1	122	0.0874588857201669	1	ENSG00000124107
BP	GO:0030509	BMP signaling pathway	1	86	0.0624599484117955	1	ENSG00000069702
BP	GO:0030512	negative regulation of transforming growth factor beta receptor signaling pathway	1	74	0.0539791868493258	1	ENSG00000069702
CC	GO:0030665	clathrin-coated vesicle membrane	1	49	0.0360694389970945	1	ENSG00000160654
CC	GO:0030667	secretory granule membrane	1	98	0.0708663955094577	1	ENSG00000163464
MF	GO:0030674	protein binding, bridging	1	85	0.0617560654941782	1	ENSG00000198574
MF	GO:0031072	heat shock protein binding	1	60	0.0439901836141846	1	ENSG00000173110
BP	GO:0031175	neuron projection development	1	138	0.0983592987761152	1	ENSG00000109321
CC	GO:0031225	anchored component of membrane	1	143	0.101739506518293	1	ENSG00000173535
BP	GO:0031295	T cell costimulation	1	52	0.0382359799974542	1	ENSG00000163599
BP	GO:0031397	negative regulation of protein ubiquitination	1	52	0.0382359799974542	1	ENSG00000118503
BP	GO:0031667	response to nutrient levels	1	60	0.0439901836141846	1	ENSG00000148346
CC	GO:0031965	nuclear membrane	1	242	0.166173565543516	1	ENSG00000107317
BP	GO:0032091	negative regulation of protein binding	1	73	0.0532690821753582	1	ENSG00000124107
BP	GO:0032355	response to estradiol	1	104	0.0750419501490386	1	ENSG00000109321
CC	GO:0032588	trans-Golgi network membrane	1	90	0.0652703230808256	1	ENSG00000133067
BP	GO:0032760	positive regulation of tumor necrosis factor production	1	51	0.0375143289592532	1	ENSG00000164342
CC	GO:0032991	protein-containing complex	2	680	0.0921292610414274	1	ENSG00000173110;ENSG00000012223
CC	GO:0033116	endoplasmic reticulum-Golgi intermediate compartment membrane	1	68	0.0497107378721904	1	ENSG00000109321
BP	GO:0034605	cellular response to heat	1	64	0.0468546548738134	1	ENSG00000173110
BP	GO:0035690	cellular response to drug	1	68	0.0497107378721904	1	ENSG00000164342
MF	GO:0036459	thiol-dependent ubiquitinyl hydrolase activity	1	123	0.0881439182049112	1	ENSG00000118503
CC	GO:0036464	cytoplasmic ribonucleoprotein granule	1	71	0.0518473097611771	1	ENSG00000185338
BP	GO:0038096	Fc-gamma receptor signaling pathway involved in phagocytosis	1	126	0.0901960017035833	1	ENSG00000160654
BP	GO:0042060	wound healing	1	95	0.0687717158337121	1	ENSG00000124882
BP	GO:0042475	odontogenesis of dentin-containing tooth	1	58	0.0425547948697846	1	ENSG00000148926
BP	GO:0042493	response to drug	1	310	0.207790988550791	1	ENSG00000148346
BP	GO:0042531	positive regulation of tyrosine phosphorylation of STAT protein	1	71	0.0518473097611771	1	ENSG00000111537
BP	GO:0042542	response to hydrogen peroxide	1	57	0.0418363109009997	1	ENSG00000109321
BP	GO:0042981	regulation of apoptotic process	1	268	0.18233245552425	1	ENSG00000173535
CC	GO:0042995	cell projection	2	951	0.15925921717437	1	ENSG00000163993;ENSG00000164047
BP	GO:0043085	positive regulation of catalytic activity	1	88	0.0638661664078329	1	ENSG00000163739
MF	GO:0043130	ubiquitin binding	1	77	0.0561063792133719	1	ENSG00000118503
CC	GO:0043231	intracellular membrane-bounded organelle	2	796	0.119718716874064	1	ENSG00000118503;ENSG00000103569
BP	GO:0043406	positive regulation of MAP kinase activity	1	61	0.0447070891433022	1	ENSG00000170962
BP	GO:0043433	negative regulation of DNA-binding transcription factor activity	1	72	0.0525584566037128	1	ENSG00000143184
BP	GO:0043547	positive regulation of GTPase activity	1	340	0.22549968444164	1	ENSG00000143184
MF	GO:0043621	protein self-association	1	57	0.0418363109009997	1	ENSG00000118503
MF	GO:0045296	cadherin binding	1	305	0.204801318857803	1	ENSG00000163993
BP	GO:0045600	positive regulation of fat cell differentiation	1	54	0.0396776960817572	1	ENSG00000174600
BP	GO:0045669	positive regulation of osteoblast differentiation	1	60	0.0439901836141846	1	ENSG00000012223
BP	GO:0045732	positive regulation of protein catabolic process	1	73	0.0532690821753582	1	ENSG00000118503
BP	GO:0045860	positive regulation of protein kinase activity	1	59	0.0432727523152185	1	ENSG00000124882
BP	GO:0045944	positive regulation of transcription by RNA polymerase II	1	1128	0.574100089753118	1	ENSG00000164342
MF	GO:0046332	SMAD binding	1	56	0.0411173000317177	1	ENSG00000069702
MF	GO:0046872	metal ion binding	5	3713	0.143095154375663	1	ENSG00000100985;ENSG00000163993;ENSG00000118503;ENSG00000012223;ENSG00000180644
MF	GO:0046934	phosphatidylinositol-4,5-bisphosphate 3-kinase activity	1	71	0.0518473097611771	1	ENSG00000124882
MF	GO:0046982	protein heterodimerization activity	1	530	0.329000222399342	1	ENSG00000160654
BP	GO:0048013	ephrin receptor signaling pathway	1	80	0.0582288969089369	1	ENSG00000100985
BP	GO:0048208	COPII vesicle coating	1	63	0.0461393243971547	1	ENSG00000109321
MF	GO:0048306	calcium-dependent protein binding	1	63	0.0461393243971547	1	ENSG00000163993
CC	GO:0048471	perinuclear region of cytoplasm	2	680	0.0921292610414274	1	ENSG00000107317;ENSG00000163599
BP	GO:0048511	rhythmic process	1	124	0.0888284481236818	1	ENSG00000163421
BP	GO:0050727	regulation of inflammatory response	1	73	0.0532690821753582	1	ENSG00000143184
BP	GO:0050729	positive regulation of inflammatory response	1	83	0.0603467499705709	1	ENSG00000164342
BP	GO:0050731	positive regulation of peptidyl-tyrosine phosphorylation	1	90	0.0652703230808256	1	ENSG00000109321
BP	GO:0050796	regulation of insulin secretion	1	69	0.0504234507692812	1	ENSG00000111537
BP	GO:0050852	T cell receptor signaling pathway	1	121	0.0867733503090638	1	ENSG00000160654
BP	GO:0050853	B cell receptor signaling pathway	1	109	0.0785075655946853	1	ENSG00000163599
BP	GO:0050900	leukocyte migration	1	189	0.132261949566421	1	ENSG00000100985
MF	GO:0051082	unfolded protein binding	1	123	0.0881439182049112	1	ENSG00000173110
BP	GO:0051259	protein complex oligomerization	1	77	0.0561063792133719	1	ENSG00000118503
BP	GO:0051897	positive regulation of protein kinase B signaling	1	174	0.122422063632579	1	ENSG00000124882
BP	GO:0055085	transmembrane transport	2	601	0.0746253135639821	1	ENSG00000103569;ENSG00000180644
BP	GO:0060333	interferon-gamma-mediated signaling pathway	1	66	0.048283743404436	1	ENSG00000111537
BP	GO:0060548	negative regulation of cell death	1	68	0.0497107378721904	1	ENSG00000118503
BP	GO:0061024	membrane organization	1	129	0.0922435718237815	1	ENSG00000160654
BP	GO:0070498	interleukin-1-mediated signaling pathway	1	53	0.0389571022454667	1	ENSG00000136689
BP	GO:0070936	protein K48-linked ubiquitination	1	51	0.0375143289592532	1	ENSG00000118503
BP	GO:0071260	cellular response to mechanical stimulus	1	78	0.0568144040235361	1	ENSG00000164342
BP	GO:0071320	cellular response to cAMP	1	53	0.0389571022454667	1	ENSG00000103569
BP	GO:0071345	cellular response to cytokine stimulus	1	59	0.0432727523152185	1	ENSG00000115607
CC	GO:0072562	blood microparticle	1	140	0.0997128709509225	1	ENSG00000173110
BP	GO:0090263	positive regulation of canonical Wnt signaling pathway	1	96	0.0694704546553922	1	ENSG00000133067
BP	GO:0090305	nucleic acid phosphodiester bond hydrolysis	1	126	0.0901960017035833	1	ENSG00000169397
BP	GO:0097190	apoptotic signaling pathway	1	62	0.0454234692789278	1	ENSG00000164342
BP	GO:1901224	positive regulation of NIK/NF-kappaB signaling	1	58	0.0425547948697846	1	ENSG00000164342
BP	GO:1903078	positive regulation of protein localization to plasma membrane	1	54	0.0396776960817572	1	ENSG00000111537
