# Supplementary material for: Analysis of immune cell components and immune-related gene expression profiles in peripheral blood of patients with type 1 diabetes mellitus
Source: J Transl Med. 2021 Jul 26;19:319. doi: 10.1186/s12967-021-02991-3 (PMC8314644; doi:10.1186/s12967-021-02991-3)
Supplement: Supplementary file 4 — Additional file 4. KEGG pathway [file 12967_2021_2991_MOESM4_ESM.xls]

#Pathway	gene(38)	Reference(12359)	RichFactor	Pvalue	Qvalue	Pathway ID	Level 1	Level 2	Genes	KOs
Cytokine-cytokine receptor interaction	8	264	0.0303030303030303	1.094215e-06	8.972563e-05	ko04060	Environmental Information Processing	Signaling molecules and interaction	ENSG00000183625;ENSG00000100368;ENSG00000119535;ENSG00000163464;ENSG00000111537;ENSG00000115607;ENSG00000100385;ENSG00000170962	K04178+K04738+K05061+K04175+K04687+K05174+K05069+K05089+K04363
Natural killer cell mediated cytotoxicity	6	153	0.0392156862745098	6.494476e-06	2.119995e-04	ko04650	Organismal Systems	Immune system	ENSG00000100453;ENSG00000111537;ENSG00000134539;ENSG00000180644;ENSG00000198574;ENSG00000173535	K01353+K04687+K06516+K07818+K07989+K04722
Measles	6	159	0.0377358490566038	8.10237e-06	2.119995e-04	ko05162	Human Diseases	Infectious diseases: Viral	ENSG00000160654;ENSG00000173110;ENSG00000111537;ENSG00000100385;ENSG00000118503;ENSG00000173535	K06452+K03283+K04687+K05069+K11859+K04722
Graft-versus-host disease	4	45	0.0888888888888889	1.034144e-05	2.119995e-04	ko05332	Human Diseases	Immune diseases	ENSG00000163599;ENSG00000100453;ENSG00000111537;ENSG00000180644	K05412+K05413+K01353+K04687+K07818
Type I diabetes mellitus	4	53	0.0754716981132075	1.996958e-05	2.941030e-04	ko04940	Human Diseases	Endocrine and metabolic diseases	ENSG00000163599;ENSG00000100453;ENSG00000111537;ENSG00000180644	K05412+K05413+K01353+K04687+K07818
Allograft rejection	4	54	0.0740740740740741	2.151973e-05	2.941030e-04	ko05330	Human Diseases	Immune diseases	ENSG00000163599;ENSG00000100453;ENSG00000111537;ENSG00000180644	K05412+K05413+K01353+K04687+K07818
Antigen processing and presentation	4	79	0.0506329113924051	9.67676e-05	1.133563e-03	ko04612	Organismal Systems	Immune system	ENSG00000173110;ENSG00000111537;ENSG00000205810;ENSG00000134539	K03283+K04687+K06541+K06516
Jak-STAT signaling pathway	5	162	0.0308641975308642	0.0001287111	1.319289e-03	ko04630	Environmental Information Processing	Signal transduction	ENSG00000100368;ENSG00000119535;ENSG00000111537;ENSG00000100385;ENSG00000185338	K04738+K05061+K04687+K05069+K04694
Apoptosis	4	146	0.0273972602739726	0.001009692	9.199416e-03	ko04210	Cellular Processes	Cell growth and death	ENSG00000100368;ENSG00000100453;ENSG00000180644;ENSG00000173535	K04738+K01353+K07818+K04722
Autoimmune thyroid disease	3	68	0.0441176470588235	0.001170945	9.601749e-03	ko05320	Human Diseases	Immune diseases	ENSG00000163599;ENSG00000100453;ENSG00000180644	K05412+K06538+K05413+K01353+K07818
Transcriptional misregulation in cancer	4	179	0.0223463687150838	0.002138412	1.594089e-02	ko05202	Human Diseases	Cancers: Overview	ENSG00000163599;ENSG00000100453;ENSG00000100385;ENSG00000100985	K05413+K01353+K05069+K01403
Influenza A	4	188	0.0212765957446809	0.002555343	1.746151e-02	ko05164	Human Diseases	Infectious diseases: Viral	ENSG00000173110;ENSG00000111537;ENSG00000164342;ENSG00000173535	K03283+K04687+K05401+K04722
Chemokine signaling pathway	4	195	0.0205128205128205	0.002916075	1.839370e-02	ko04062	Organismal Systems	Immune system	ENSG00000183625;ENSG00000163739;ENSG00000163464;ENSG00000143184	K04178+K05505+K04175+K05507
TNF signaling pathway	3	137	0.0218978102189781	0.008468251	4.959976e-02	ko04668	Environmental Information Processing	Signal transduction	ENSG00000163739;ENSG00000100985;ENSG00000118503	K05505+K01403+K11859
T cell receptor signaling pathway	3	142	0.0211267605633803	0.009338366	5.104973e-02	ko04660	Organismal Systems	Immune system	ENSG00000160654;ENSG00000163599;ENSG00000111537	K06452+K06538+K04687
NOD-like receptor signaling pathway	3	155	0.0193548387096774	0.01183914	6.067559e-02	ko04621	Organismal Systems	Immune system	ENSG00000164047;ENSG00000163739;ENSG00000118503	K13916+K05505+K11859
Endocytosis	4	297	0.0134680134680135	0.01269025	6.121179e-02	ko04144	Cellular Processes	Transport and catabolism	ENSG00000163464;ENSG00000173110;ENSG00000100385;ENSG00000170962	K04175+K03283+K05069+K04363
Inflammatory bowel disease (IBD)	2	71	0.028169014084507	0.02002126	9.120796e-02	ko05321	Human Diseases	Immune diseases	ENSG00000111537;ENSG00000115607	K04687+K05174
Legionellosis	2	79	0.0253164556962025	0.02444525	1.055006e-01	ko05134	Human Diseases	Infectious diseases: Bacterial	ENSG00000163739;ENSG00000173110	K05505+K03283
Salmonella infection	2	86	0.0232558139534884	0.02861339	1.120388e-01	ko05132	Human Diseases	Infectious diseases: Bacterial	ENSG00000163739;ENSG00000111537	K05505+K04687
Toxoplasmosis	3	217	0.0138248847926267	0.02869287	1.120388e-01	ko05145	Human Diseases	Infectious diseases: Parasitic	ENSG00000173110;ENSG00000111537;ENSG00000185338	K03283+K04687+K04694
MicroRNAs in cancer	3	221	0.0135746606334842	0.03006473	1.120594e-01	ko05206	Human Diseases	Cancers: Overview	ENSG00000100985;ENSG00000170962;ENSG00000185338	K01403+K05089+K04363+K04694
Epstein-Barr virus infection	3	229	0.0131004366812227	0.03291179	1.151391e-01	ko05169	Human Diseases	Infectious diseases: Viral	ENSG00000173110;ENSG00000111537;ENSG00000118503	K03283+K04687+K11859
ErbB signaling pathway	2	94	0.0212765957446809	0.03369925	1.151391e-01	ko04012	Environmental Information Processing	Signal transduction	ENSG00000109321;ENSG00000124882	K09782+K09784
Estrogen signaling pathway	2	103	0.0194174757281553	0.03980951	1.305752e-01	ko04915	Organismal Systems	Endocrine system	ENSG00000173110;ENSG00000100985	K03283+K01403
Chagas disease (American trypanosomiasis)	2	107	0.0186915887850467	0.04265087	1.345143e-01	ko05142	Human Diseases	Infectious diseases: Parasitic	ENSG00000160654;ENSG00000111537	K06452+K04687
Viral myocarditis	2	113	0.0176991150442478	0.04705144	1.421944e-01	ko05416	Human Diseases	Cardiovascular diseases	ENSG00000163599;ENSG00000180644	K05412+K05413+K07818
Toll-like receptor signaling pathway	2	115	0.0173913043478261	0.04855417	1.421944e-01	ko04620	Organismal Systems	Immune system	ENSG00000163599;ENSG00000164342	K05412+K05413+K05401
Rheumatoid arthritis	2	125	0.016	0.0563252	1.592644e-01	ko05323	Human Diseases	Immune diseases	ENSG00000163599;ENSG00000111537	K05412+K06538+K05413+K04687
HTLV-I infection	3	313	0.00958466453674121	0.07084958	1.936555e-01	ko05166	Human Diseases	Infectious diseases: Viral	ENSG00000160654;ENSG00000100385;ENSG00000170962	K06452+K05069+K05089+K04363
Systemic lupus erythematosus	2	147	0.0136054421768707	0.07480754	1.946983e-01	ko05322	Human Diseases	Immune diseases	ENSG00000163599;ENSG00000111537	K05412+K05413+K04687
Hepatitis B	2	150	0.0133333333333333	0.07746251	1.946983e-01	ko05161	Human Diseases	Infectious diseases: Viral	ENSG00000100985;ENSG00000164342	K01403+K05401
Phospholipase D signaling pathway	2	151	0.0132450331125828	0.07835419	1.946983e-01	ko04072	Environmental Information Processing	Signal transduction	ENSG00000163464;ENSG00000170962	K04175+K05450+K05089+K04363
Hematopoietic cell lineage	2	167	0.0119760479041916	0.09305114	2.244175e-01	ko04640	Organismal Systems	Immune system	ENSG00000160654;ENSG00000119535	K06452+K05061
Osteoclast differentiation	2	184	0.0108695652173913	0.1094712	2.564754e-01	ko04380	Organismal Systems	Development	ENSG00000111537;ENSG00000185338	K04687+K04694
Asthma	1	43	0.0232558139534884	0.1242205	2.829467e-01	ko05310	Human Diseases	Immune diseases	ENSG00000169397	K10787
Herpes simplex infection	2	204	0.00980392156862745	0.1296911	2.874235e-01	ko05168	Human Diseases	Infectious diseases: Viral	ENSG00000111537;ENSG00000164342	K04687+K05401
Proteasome	1	47	0.0212765957446809	0.1349804	2.912735e-01	ko03050	Genetic Information Processing	Folding, sorting and degradation	ENSG00000111537	K04687
Tuberculosis	2	219	0.0091324200913242	0.145394	2.985038e-01	ko05152	Human Diseases	Infectious diseases: Bacterial	ENSG00000164047;ENSG00000111537	K13916+K04687
Type II diabetes mellitus	1	51	0.0196078431372549	0.1456116	2.985038e-01	ko04930	Human Diseases	Endocrine and metabolic diseases	ENSG00000185338	K04694
PI3K-Akt signaling pathway	3	440	0.00681818181818182	0.1521443	3.042886e-01	ko04151	Environmental Information Processing	Signal transduction	ENSG00000119535;ENSG00000100385;ENSG00000170962	K05061+K05069+K05450+K05089+K04363
Regulation of lipolysis in adipocytes	1	58	0.0172413793103448	0.1639109	3.200165e-01	ko04923	Organismal Systems	Endocrine system	ENSG00000103569	K08771
Arachidonic acid metabolism	1	64	0.015625	0.1792918	3.221912e-01	ko00590	Metabolism	Lipid metabolism	ENSG00000107317	K01830
African trypanosomiasis	1	64	0.015625	0.1792918	3.221912e-01	ko05143	Human Diseases	Infectious diseases: Parasitic	ENSG00000111537	K04687
Intestinal immune network for IgA production	1	66	0.0151515151515152	0.1843573	3.221912e-01	ko04672	Organismal Systems	Immune system	ENSG00000163599	K06710+K05412+K05413
Pathways in cancer	3	501	0.00598802395209581	0.198677	3.221912e-01	ko05200	Human Diseases	Cancers: Overview	ENSG00000119535;ENSG00000100985;ENSG00000170962	K05061+K01403+K05089+K04363
MAPK signaling pathway	2	270	0.00740740740740741	0.2012806	3.221912e-01	ko04010	Environmental Information Processing	Signal transduction	ENSG00000173110;ENSG00000170962	K03283+K05089+K04363
Bile secretion	1	73	0.0136986301369863	0.2018478	3.221912e-01	ko04976	Organismal Systems	Digestive system	ENSG00000103569	K09877
Glioma	1	73	0.0136986301369863	0.2018478	3.221912e-01	ko05214	Human Diseases	Cancers: Specific types	ENSG00000170962	K05089+K04363
Prolactin signaling pathway	1	74	0.0135135135135135	0.2043164	3.221912e-01	ko04917	Organismal Systems	Endocrine system	ENSG00000185338	K04694
Bladder cancer	1	74	0.0135135135135135	0.2043164	3.221912e-01	ko05219	Human Diseases	Cancers: Specific types	ENSG00000100985	K01403
PPAR signaling pathway	1	74	0.0135135135135135	0.2043164	3.221912e-01	ko03320	Organismal Systems	Endocrine system	ENSG00000103569	K08771
Epithelial cell signaling in Helicobacter pylori infection	1	85	0.0117647058823529	0.2309856	3.486561e-01	ko05120	Human Diseases	Infectious diseases: Bacterial	ENSG00000163464	K04175
TGF-beta signaling pathway	1	86	0.0116279069767442	0.2333665	3.486561e-01	ko04350	Environmental Information Processing	Signal transduction	ENSG00000111537	K04687
Melanoma	1	87	0.0114942528735632	0.2357401	3.486561e-01	ko05218	Human Diseases	Cancers: Specific types	ENSG00000170962	K05450+K05089+K04363
Salivary secretion	1	88	0.0113636363636364	0.2381066	3.486561e-01	ko04970	Organismal Systems	Digestive system	ENSG00000164047	K13916
Gap junction	1	95	0.0105263157894737	0.2544736	3.660848e-01	ko04540	Cellular Processes	Cellular community	ENSG00000170962	K05450+K05089+K04363
Central carbon metabolism in cancer	1	98	0.0102040816326531	0.2613828	3.695412e-01	ko05230	Human Diseases	Cancers: Overview	ENSG00000170962	K05089+K04363
HIF-1 signaling pathway	1	100	0.01	0.2659542	3.696313e-01	ko04066	Environmental Information Processing	Signal transduction	ENSG00000111537	K04687
NF-kappa B signaling pathway	1	104	0.00961538461538462	0.2750145	3.758532e-01	ko04064	Environmental Information Processing	Signal transduction	ENSG00000118503	K11859
Choline metabolism in cancer	1	108	0.00925925925925926	0.283966	3.817248e-01	ko05231	Human Diseases	Cancers: Overview	ENSG00000170962	K05450+K05089+K04363
Malaria	1	121	0.00826446280991736	0.3123211	4.120634e-01	ko05144	Human Diseases	Infectious diseases: Parasitic	ENSG00000111537	K04687
Prostate cancer	1	123	0.00813008130081301	0.3165853	4.120634e-01	ko05215	Human Diseases	Cancers: Specific types	ENSG00000170962	K05450+K05089+K04363
Amoebiasis	1	132	0.00757575757575758	0.3354574	4.298048e-01	ko05146	Human Diseases	Infectious diseases: Parasitic	ENSG00000111537	K04687
Hepatitis C	1	141	0.00709219858156028	0.3538218	4.428296e-01	ko05160	Human Diseases	Infectious diseases: Viral	ENSG00000164342	K05401
Spliceosome	1	143	0.00699300699300699	0.3578352	4.428296e-01	ko03040	Genetic Information Processing	Transcription	ENSG00000173110	K03283
Ubiquitin mediated proteolysis	1	145	0.00689655172413793	0.3618242	4.428296e-01	ko04120	Genetic Information Processing	Folding, sorting and degradation	ENSG00000185338	K04694
Insulin signaling pathway	1	156	0.00641025641025641	0.3833366	4.622588e-01	ko04910	Organismal Systems	Endocrine system	ENSG00000185338	K04694
Protein processing in endoplasmic reticulum	1	173	0.00578034682080925	0.4152011	4.934274e-01	ko04141	Genetic Information Processing	Folding, sorting and degradation	ENSG00000173110	K03283
Calcium signaling pathway	1	191	0.00523560209424084	0.4471918	5.164750e-01	ko04020	Environmental Information Processing	Signal transduction	ENSG00000170962	K05089+K04363
Hippo signaling pathway	1	191	0.00523560209424084	0.4471918	5.164750e-01	ko04390	Environmental Information Processing	Signal transduction	ENSG00000109321	K09782
Leishmaniasis	1	195	0.00512820512820513	0.4540659	5.171306e-01	ko05140	Human Diseases	Infectious diseases: Parasitic	ENSG00000111537	K04687
Viral carcinogenesis	1	211	0.004739336492891	0.4807396	5.400089e-01	ko05203	Human Diseases	Cancers: Overview	ENSG00000183625	K04178
Ras signaling pathway	1	245	0.00408163265306122	0.5332757	5.846488e-01	ko04014	Environmental Information Processing	Signal transduction	ENSG00000170962	K05450+K05089+K04363
Leukocyte transendothelial migration	1	246	0.0040650406504065	0.5347398	5.846488e-01	ko04670	Organismal Systems	Immune system	ENSG00000100985	K01403
Neuroactive ligand-receptor interaction	1	282	0.00354609929078014	0.5845681	6.266903e-01	ko04080	Environmental Information Processing	Signaling molecules and interaction	ENSG00000168229	K04332
Focal adhesion	1	285	0.00350877192982456	0.5884775	6.266903e-01	ko04510	Cellular Processes	Cellular community	ENSG00000170962	K05450+K05089+K04363
Proteoglycans in cancer	1	342	0.00292397660818713	0.6563003	6.845970e-01	ko05205	Human Diseases	Cancers: Overview	ENSG00000100985	K01403
Regulation of actin cytoskeleton	1	345	0.00289855072463768	0.6595508	6.845970e-01	ko04810	Cellular Processes	Cell motility	ENSG00000170962	K05450+K05089+K04363
Rap1 signaling pathway	1	363	0.00275482093663912	0.6784343	6.953952e-01	ko04015	Environmental Information Processing	Signal transduction	ENSG00000170962	K05450+K05089+K04363
Cell adhesion molecules (CAMs)	1	381	0.0026246719160105	0.6962966	7.048929e-01	ko04514	Environmental Information Processing	Signaling molecules and interaction	ENSG00000163599	K06710+K05412+K06538+K05413
Metabolic pathways	1	1305	0.000766283524904215	0.9856962	9.856962e-01	ko01100	Metabolism	Global and overview maps	ENSG00000107317	K01830
