# Supplementary material for: Analysis of immune cell components and immune-related gene expression profiles in peripheral blood of patients with type 1 diabetes mellitus
Source: J Transl Med. 2021 Jul 26;19:319. doi: 10.1186/s12967-021-02991-3 (PMC8314644; doi:10.1186/s12967-021-02991-3)
Supplement: Supplementary file 5 — Additional file 5. Distribution of immune cells [file 12967_2021_2991_MOESM5_ESM.xlsx]

## Sheet: Supplementary Table 5
Mixture	B cells naive	B cells memory	Plasma cells	T cells CD8	T cells CD4 naive	T cells CD4 memory resting	T cells CD4 memory activated	T cells follicular helper	T cells regulatory (Tregs)	T cells gamma delta	NK cells resting	NK cells activated	Monocytes	Macrophages M0	Macrophages M1	Macrophages M2	Dendritic cells resting	Dendritic cells activated	Mast cells resting	Mast cells activated	Eosinophils	Neutrophils
GSM1329616	0.0500071	0	0.00912085	0.211237	0.109781	0.03612	0.0155333	0	0	0	0.251499	0.0195366	0.285738	0	0	0.00520424	0	0.000100215	0.00140337	0	0.00471893	0
GSM1329617	0.00149854	0.0169729	0.00809093	0.243443	0.150242	0.0495959	0.0122921	0	0	0	0.222014	0.0156718	0.25283	0	0	0.0102056	0	0.000872656	0.00846284	0	0.00527893	0.00252745
GSM1329618	0.0853524	0.00193261	0.00482107	0.268823	0.144567	0.144941	0.000664298	0	0	0	0.0808992	0.0085206	0.242812	0	0	0.00573871	0	0.00286038	0	0	0.00373394	0.00433389
GSM1329619	0.0276035	0.00427634	0.0217784	0.224077	0.175117	0.0401978	0.0415062	0	0	0	0.186948	0.011488	0.243565	0	0	0.00627602	0	0.00287079	0.00208275	0	0.0122135	0
GSM1329620	0	0.0379171	0.00578897	0.117183	0.146871	0.0998042	0.00130635	0	0	0	0.248464	0.0126201	0.311318	0	0	0.0134769	0	0.000577721	0.0021616	0	0	0.00251224
GSM1329621	0.0103655	0.0291765	0.010504	0.105185	0.185764	0.0865088	0.0223571	0	0	0.0426827	0.273713	0	0.2093	0	0	0.00906542	0	0	0.0068967	0	0.00848217	0
GSM1329622	0.00562636	0	0	0.448783	0.022172	0	0.0564316	0.0241347	0	0.153423	0	0.0532735	0.210571	0	0	0.00822912	0	0	0.00897903	0	0.00837672	0
GSM1329623	0	0.0227351	0.0211114	0.277742	0.0928264	0	0.0323185	0	0	0	0.273989	0.00626819	0.243144	0	0	0.00984313	0	0	0.0143644	0	0	0.00565778
GSM1329624	0	0.0176696	0.0721201	0.198602	0.0864346	0.0410352	0	0	0	0	0.191057	0.0261391	0.355291	0	0	0.00751317	0	0.000426939	0.00301465	0	0.000696723	0
GSM1329625	6.12e-05	0.031771	0.0139174	0.160433	0.108569	0.06926	0.0326232	0	0	0	0.254297	0.0228426	0.274905	0	0	0.00978982	0	0.005645	0	0	0.0158867	0
GSM1329626	0	0.0129221	0.0667649	0.0635227	0.0723687	0.0070952	0.0104605	0	0	0.00502616	0.110516	0	0.343021	0.00798704	0	0.00385592	0	0.0019086	0.0272572	0	0.0837998	0.183494
GSM1329627	0.0528527	0.0363528	0.0343716	0.232465	0.0891823	0.166632	0.0138492	0	0	0.0161991	0.080271	0.0197044	0.209126	0	0	0.00821289	0	0.000438748	0.00615477	0	0.0304888	0.00369801
GSM1329628	0	0.00590363	0.0296931	0.188375	0.108531	0.101011	0.0208862	0	0	0	0.181546	0	0.284969	0	0	0.00804148	0	0.00192759	0.0111504	0	0.023986	0.0339803
GSM1329629	0.0131142	0.0105103	0.0153314	0.196345	0.0939602	0.104682	0.021119	0	0	0	0.12784	0.0168097	0.356283	0	0	0.0183766	0	0.000338355	0.00592534	0	0.00525803	0.0141059
GSM1329630	0.00887771	0.0150927	0.0410607	0.201904	0.179153	0.0142856	0.0482143	0	0	0	0.154235	0	0.312251	0.000195493	0	0.00282612	0	0.00023277	0.014215	0	0.00232853	0.00512869
GSM1329631	0.0162056	0.027588	0.0547947	0.161786	0.130408	0.0262063	0.00812702	0	0	0	0.130438	0.0138528	0.395606	0	0	0.0235631	0	0.00284117	0.00479845	0	0.0037844	0
GSM1329632	0.0184464	0	0.00747113	0.178388	0.251129	0.071876	0	0	0	0	0.136818	0.0376715	0.260883	0	0	0.0159364	0	0.0011909	0.0146406	0	0	0.00554831
GSM1329633	0.0230828	0.0405051	0.0128258	0.259794	0.0437671	0	0.0102582	0.00970467	0	0	0.101154	0.0187774	0.442835	0	0	0.0129609	0	0.000213342	0.00703407	0	0.0170867	0
GSM1329634	0.00592701	0.0278552	0.0100598	0.18329	0.257754	0.156184	0.0024635	0	0	0	0.0623714	0.0132304	0.225302	0	0	0.00473634	0	0	0.0282148	0	0.0226111	0
GSM1329635	0.00951478	0.0486027	0.0211361	0.112842	0.0858413	0.172844	0.00278484	0	0	0	0.105568	0.000777521	0.270517	0	0	0.0110895	0	0.000575983	0.0108771	0	0	0.147029
GSM1329636	0.0892576	0.0138802	0.0248652	0.152016	0.0578	0.245734	0.00978186	0	0	0	0.0634973	0.0040915	0.240565	0	0	0.0173597	0	0.0041281	0.00722594	0	0.0112531	0.0585441
GSM1329637	0.0170012	0.0228864	0.0207563	0.123121	0.0102721	0.192434	0.00340536	0	0	0	0.138024	0	0.387868	0	0	0.0298648	0	0.000481658	0.0127704	0	0.0272375	0.0138777
