# Supplementary material for: Analysis of immune cell components and immune-related gene expression profiles in peripheral blood of patients with type 1 diabetes mellitus
Source: J Transl Med. 2021 Jul 26;19:319. doi: 10.1186/s12967-021-02991-3 (PMC8314644; doi:10.1186/s12967-021-02991-3)
Supplement: Supplementary file 6 — Additional file 6. The network of hub genes and KEGG interaction [file 12967_2021_2991_MOESM6_ESM.zip]

Archive with 6 entries (6 files):
- Figure S1a-all_KEGG.pdf
- Figure S1b-all_KEGG.pdf
- Figure S1c-KEGG_Up.pdf
- Figure S1d-KEGG-Up.pdf
- Figure S1e-KEGG_Down.pdf
- Figure S1f-KEGG-Down.pdf
